# Supplementary material for: Changes in global DNA methylation under climatic stress in two related grasses suggest a possible role of epigenetics in the ecological success of polyploids
Source: Sci Rep. 2022 May 18;12:8322. doi: 10.1038/s41598-022-12125-4 (PMC9117213; doi:10.1038/s41598-022-12125-4)
Supplement: Supplementary file 1 — Supplementary Information. [file 41598_2022_12125_MOESM1_ESM.xlsx]

## Sheet: Table S1
Changes in global DNA methylation under climatic stress in two related grasses suggest a possible epigenetic role in the ecological success of polyploids
Przemysław P. Tomczyk* (a, b), Marcin Kiedrzyński (a), Ewa Forma (c), Katarzyna M. Zielińska (a), Edyta Kiedrzyńska (d, e)
a - Department of Biogeography, Paleoecology and Nature Conservation, Faculty of Biology and Environmental Protection, University of Lodz, Banacha 1/3, 90-237 Lodz, Poland
b - The National Institute of Horticultural Research, Konstytucji 3 Maja 1/3, 96-100 Skierniewice, Poland
c - Department of Cytobiochemistry, Faculty of Biology and Environmental Protection, University of Lodz, Pomorska St. 141/143, 90-236 Lodz, Poland
d - European Regional Centre for Ecohydrology of the Polish Academy of Sciences, Tylna 3, 90-364 Lodz, Poland
e - UNESCO Chair on Ecohydrology and Applied Ecology, Faculty of Biology and Environmental Protection, University of Lodz, Banacha 12/16, 90-237 Lodz, Poland
Table S1. The list of original localities from where the studied specimens of F. tatrae and F. amethystina were collected for the common garden experiment.
Species (cytotype)	Locality name	Country	Coordinates		Altitude [m]	Habitat in original locality	Specimens in garden
Festuca tatrae (2x)	Dolina Strążyska	Poland	19.93083	49.2678	1011	Montane pine forests	1
	Jaworzynka	Poland	19.99609	49.25764	1242	Subalpine grasslands	3
	Koryciska Wielkie	Poland	19.8121	49.2701	1021	Montane pine forests	1
	Kvacianska Dolina	Slovakia	19.54122	49.19659	748	Montane pine forests	1
	Nosal	Poland	19.98345	49.27848	1011	Montane pine forests	1
	Ostra	Slovakia	18.96917	48.91822	1171	Montane pine forests	3
	Puste Pole	Slovakia	20.25005	48.88378	919	Montane pine forests	1
	Stratensky Kanyon	Slovakia	20.32972	48.87374	815	Montane pine forests	1
	Tiesnavy	Slovakia	19.03779	49.24501	606	Montane pine forests	2
	Zuberec	Slovakia	19.59868	49.23342	839	Montane pine forests	1
	All						15
Festuca amethystina (2x)	Caraiman	Romania	25.48095	45.42627	2429	Subalpine grasslands	3
	Corongis	Romania	24.79861	47.5226	1667	Subalpine grasslands	3
	Garmisch-Partenkirchen	Germany	10.96929	47.48927	991	Montane pine forests	2
	Guślica	Croatia	14.57184	45.4545	1439	Subalpine grasslands	2
	Hasmasul Mare	Romania	25.80783	46.70151	1688	Subalpine grasslands	1
	All						11
Festuca amethystina (4x)	Borisov	Slovakia	19.09252	48.94125	1420	Montane pine forests	1
	Dąbrowa Grotnicka	Poland	19.31873	51.91705	179	Lowland oak forests	1
	Dziki Ostrów	Poland	18.01772	53.01175	85	Lowland oak forests	1
	Grzywy Korzeckowskie	Poland	20.39961	50.79553	331	Lowland oak forests	1
	Hodonin	Czech Republic	17.10274	48.87605	188	Lowland oak forests	3
	Jelenia Góra	Poland	21.48781	50.97942	214	Lowland oak forests	1
	Kreutzbach	Austria	15.99531	47.86704	459	Montane pine forests	1
	Marywinkl	Austria	14.3187	47.7428	667	Montane pine forests	2
	Obrzycko	Poland	16.58057	52.69426	70	Lowland oak forests	2
	Petriceni	Romania	26.0901	46.08119	873	Lowland oak forests	1
	Tlsta	Slovakia	18.97475	48.93223	1331	Montane pine forests	1
	Valea Seaca	Romania	26.11791	46.13527	798	Lowland oak forests	1
	All						16

## Sheet: Table S2 - Stress 2018
Changes in global DNA methylation under climatic stress in two related grasses suggest a possible epigenetic role in the ecological success of polyploids
Przemysław P. Tomczyk* (a, b), Marcin Kiedrzyński (a), Ewa Forma (c), Katarzyna M. Zielińska (a), Edyta Kiedrzyńska (d, e)
a - Department of Biogeography, Paleoecology and Nature Conservation, Faculty of Biology and Environmental Protection, University of Lodz, Banacha 1/3, 90-237 Lodz, Poland
b - The National Institute of Horticultural Research, Konstytucji 3 Maja 1/3, 96-100 Skierniewice, Poland
c - Department of Cytobiochemistry, Faculty of Biology and Environmental Protection, University of Lodz, Pomorska St. 141/143, 90-236 Lodz, Poland
d - European Regional Centre for Ecohydrology of the Polish Academy of Sciences, Tylna 3, 90-364 Lodz, Poland
e - UNESCO Chair on Ecohydrology and Applied Ecology, Faculty of Biology and Environmental Protection, University of Lodz, Banacha 12/16, 90-237 Lodz, Poland
Analysis of level of metylation - stress in 2018
Data:
Variables:	Garden Code	Metylation Level	Soil Moisture	No. Stalks	Mean Stalk Length	Mean No. Spikelets	Diameter Tuft	Ploidy (chromosome number)	Altitude	bio1	bio2	bio4	bio5	bio6	bio7	bio8	bio9	bio10	bio11	bio12	bio13	bio14	bio15	bio16	bio17	bio18	bio19
variable code:	case code	DML18	mdr18	st18	mstl18	msp18	dt	pl	alt	bio1	bio2	bio4	bio5	bio6	bio7	bio8	bio9	bio10	bio11	bio12	bio13	bio14	bio15	bio16	bio17	bio18	bio19
	2_1	0.386905	0.4	151	82.4	97.8	14	14	606.279	6	9	737	22	-8	30	15	-2	15	-4	961	139	49	35	367	153	367	165
	2_2	1.19444	0.4	5	76.6	99.6	12	14	748.484	5	9	721	21	-9	30	14	-3	14	-4	1016	152	50	39	401	154	401	164
	2_3	0.914683	0.4	86	62.6	44.6	8	14	1171.32	4	9	698	19	-9	29	13	-4	13	-5	1062	147	61	31	383	184	383	204
	2_4	0.40873	0.4	121	69	50.8	15	14	606.279	6	9	737	22	-8	30	15	-2	15	-4	961	139	49	35	367	153	367	165
	2_5	0.621032	2.2	187	89.8	73.4	13	14	1171.32	4	9	698	19	-9	29	13	-4	13	-5	1062	147	61	31	383	184	383	204
	2_6	2.59325	2.2	178	78	91.4	9	14	1171.32	4	9	698	19	-9	29	13	-4	13	-5	1062	147	61	31	383	184	383	204
	2_7	0.906746	2.2	108	87	78	11	14	815.409	5	9	713	20	-9	30	13	-3	14	-4	779	114	36	41	305	111	304	114
	2_8	0.400794	2.2	137	83.4	74.6	7	14	918.927	5	9	706	20	-10	29	12	-3	14	-5	827	121	39	40	322	120	321	123
	3_1	0.357143	0.4	13	83.2	39	11	14	839.003	5	9	713	20	-9	29	14	-4	14	-5	1056	159	51	39	420	159	420	169
	3_3	0.573413	1	0	0	0	10	14	1010.86	3	8	674	17	-10	27	12	-5	12	-6	1214	178	61	37	475	194	475	205
	3_4	0.734127	1	8	72.2	53.8	10	14	1010.94	4	9	700	19	-10	29	13	-4	13	-5	1097	169	50	42	451	159	451	166
	3_5	0.630952	2.9	0	0	0	10	14	1242.32	3	8	664	16	-10	26	11	-5	11	-6	1243	180	64	36	481	204	481	215
	3_6	0.462302	1	3	73.6667	46	8	14	1242.32	3	8	664	16	-10	26	11	-5	11	-6	1243	180	64	36	481	204	481	215
	3_7	0.89881	2.9	2	52	53	8	14	1242.32	3	8	664	16	-10	26	11	-5	11	-6	1243	180	64	36	481	204	481	215
	3_8	0.196429	2.9	4	64.75	45	10	14	1020.95	4	9	698	19	-10	28	13	-4	13	-5	1127	172	53	41	456	168	456	177
	4_1	0.69246	0.4	16	58.6	50.2	7	14	1439.13	6	7	636	19	-6	25	6	-2	14	-3	1352	143	84	16	404	267	345	292
	4_2	0.117063	0.4	0	0	0	12	14	1439.13	6	7	636	19	-6	25	6	-2	14	-3	1352	143	84	16	404	267	345	292
	4_3	0	0.4	0	0	0	11	14	2429.18	-1	7	600	11	-13	23	5	0	6	-9	1040	143	53	36	403	177	395	200
	4_4	0.900794	0.4	41	46.8	51.4	12	14	2429.18	-1	7	600	11	-13	23	5	0	6	-9	1040	143	53	36	403	177	395	200
	4_5	0	1.4	46	45.8	50	11	14	1666.78	3	9	699	18	-11	28	11	-5	12	-6	881	131	45	42	361	139	354	147
	4_6	0.436508	1.4	0	0	0	6	14	1688.5	3	9	700	17	-11	28	10	-6	11	-6	844	128	43	45	355	132	346	136
	4_7	2.32863	1.4	10	44.4	48.8	7	14	1666.78	3	9	699	18	-11	28	11	-5	12	-6	881	131	45	42	361	139	354	147
	4_8	1.85484	1.4	8	43.6	49.2	6	14	1666.78	3	9	699	18	-11	28	11	-5	12	-6	881	131	45	42	361	139	354	147
	5_5	1.56855	2.2	0	0	0	10	14	2429.18	-1	7	600	11	-13	23	5	0	6	-9	1040	143	53	36	403	177	395	200
	5_7	1.80645	2.2	13	45.6	55.2	7	14	990.555	7	9	646	21	-6	27	15	-1	15	-2	1008	135	52	35	384	166	384	167
	5_8	1.10484	2.2	23	65.8	84	7	14	990.555	7	9	646	21	-6	27	15	-1	15	-2	1008	135	52	35	384	166	384	167
	10_3	0.469758	1.4	31	76.2	46.4	13	28	84.9388	8	8	768	24	-6	30	17	-1	17	-2	539	76	24	36	206	81	206	94
	10_5	1.35685	0.1	135	76.2	58.6	11	28	70.1192	8	8	749	24	-6	29	18	-1	18	-2	542	73	26	30	196	88	196	100
	10_6	1.19758	0.1	192	81	66.8	10	28	70.1192	8	8	749	24	-6	29	18	-1	18	-2	542	73	26	30	196	88	196	100
	10_8	1.21573	0.1	120	79.2	61.8	12	28	179.207	8	8	825	24	-7	32	18	-2	18	-3	548	79	25	37	214	83	214	91
	7_1	1.34073	0.2	71	66	49.4	9	28	1420.17	3	8	681	17	-10	27	12	-5	12	-6	1168	162	68	31	422	205	422	227
	7_2	2.20968	0.2	57	65	57.2	10	28	667.385	7	10	722	23	-7	30	16	-1	16	-3	1115	150	61	32	419	194	419	198
	7_3	1.0504	0.2	108	84	67.6	15	28	187.658	9	9	734	25	-5	30	18	1	18	-1	619	85	30	37	242	95	242	100
	7_4	0.993952	0.2	37	80.4	72.4	13	28	1330.62	3	8	678	17	-10	27	12	-5	12	-6	1164	161	67	31	420	204	420	229
	7_5	4.95363	0.2	67	84.4	62	16	28	187.658	9	9	734	25	-5	30	18	1	18	-1	619	85	30	37	242	95	242	100
	7_6	1.97782	0.2	36	105.2	83.4	17	28	187.658	9	9	734	25	-5	30	18	1	18	-1	619	85	30	37	242	95	242	100
	7_7	2.25202	0.2	33	82.8	72.6	12	28	797.867	6	10	773	22	-9	31	14	-3	16	-4	663	102	31	46	282	97	273	99
	7_8	1.03024	0.2	28	79.4	46.2	10	28	873.393	7	10	780	22	-9	31	15	-3	16	-4	653	100	31	45	276	96	268	98
	8_1	2.06452	2.4	6	51.6	45.4	9	28	667.385	7	10	722	23	-7	30	16	-1	16	-3	1115	150	61	32	419	194	419	198
	8_3	0.548387	1	1	0	123	7	28	459.437	8	9	713	23	-6	29	17	-1	17	-2	775	101	37	34	292	126	292	126
	9_7	-0.00403226	0.6	34	93.6	84.4	10	28	214.379	8	8	795	23	-8	31	17	-2	17	-3	572	84	26	41	233	82	233	89
	9_8	1.3125	0.6	19	59.4	42.6	5	28	331.358	7	8	791	23	-8	31	17	-2	17	-4	646	93	29	41	261	96	261	101
Identification of the most important quantitative factors according to step regression
Variance inflation factor (VIF):			alt	bio1	6.36575
			alt	bio5	8.57037
			alt	bio8	7.58365
			alt	bio10	9.1858
			bio1	bio5	19.0042
			bio1	bio6	7.71972
			bio1	bio10	29.2722
			bio1	bio11	20.4597
			bio4	bio7	8.54632
			bio5	bio8	5.4282
			bio5	bio10	49.0899
			bio5	bio11	7.62783
			bio6	bio10	4.45587
			bio6	bio11	18.0304
			bio8	bio10	4.69571
			bio10	bio11	8.53452
			bio12	bio13	8.03612
			bio12	bio14	17.789
			bio12	bio16	9.98713
			bio12	bio17	18.2506
			bio12	bio18	5.35943
			bio12	bio19	11.251
			bio13	bio16	64.4148
			bio13	bio18	46.0498
			bio14	bio17	104.628
			bio14	bio19	43.5266
			bio16	bio18	44.2617
			bio17	bio19	77.5415
			The other factors have values <0.4
Model set 1 (soil moisture + phenotypic data + chromosome number)
> summary(model <- lm(DML18~., data=zmienne))
Call:
lm(formula = DML18 ~ ., data = zmienne)
Residuals:
Min 1Q Median 3Q Max
-1.5843 -0.4906 -0.1521 0.2681 3.3845
Coefficients:
Estimate Std. Error t value Pr(>|t|)
(Intercept) -0.3484041 0.8443503 -0.413 0.6824
mdr18 0.1322861 0.1875172 0.705 0.4852
st18 -0.0002101 0.0029841 -0.070 0.9443
mstl18 0.0030537 0.0071421 0.428 0.6716
msp18 0.0011053 0.0067804 0.163 0.8714
dt 0.0156539 0.0594557 0.263 0.7939
pl 0.0473152 0.0250443 1.889 0.0672 .
---
Signif. codes: 0 ‘***’ 0.001 ‘**’ 0.01 ‘*’ 0.05 ‘.’ 0.1 ‘ ’ 1
Residual standard error: 0.9167 on 35 degrees of freedom
Multiple R-squared: 0.1466, Adjusted R-squared: 0.0003181
F-statistic: 1.002 on 6 and 35 DF, p-value: 0.4395
> model1 = step(model)
Start: AIC=-0.96
DML18 ~ mdr18 + st18 + mstl18 + msp18 + dt + pl
Df Sum of Sq RSS AIC
- st18 1 0.00416 29.417 -2.95538
- msp18 1 0.02233 29.436 -2.92945
- dt 1 0.05825 29.472 -2.87823
- mstl18 1 0.15363 29.567 -2.74253
- mdr18 1 0.41824 29.832 -2.36832
<none> 29.413 -0.96133
- pl 1 2.99959 32.413 1.11725
Step: AIC=-2.96
DML18 ~ mdr18 + mstl18 + msp18 + dt + pl
Df Sum of Sq RSS AIC
- msp18 1 0.01982 29.437 -4.9271
- dt 1 0.05465 29.472 -4.8774
- mstl18 1 0.15305 29.571 -4.7374
- mdr18 1 0.41864 29.836 -4.3619
<none> 29.417 -2.9554
- pl 1 3.05192 32.469 -0.8096
Step: AIC=-4.93
DML18 ~ mdr18 + mstl18 + dt + pl
Df Sum of Sq RSS AIC
- dt 1 0.0477 29.485 -6.8591
- mstl18 1 0.3712 29.809 -6.4008
- mdr18 1 0.4349 29.872 -6.3112
<none> 29.437 -4.9271
- pl 1 3.1815 32.619 -2.6167
Step: AIC=-6.86
DML18 ~ mdr18 + mstl18 + pl
Df Sum of Sq RSS AIC
- mdr18 1 0.3878 29.873 -8.3102
- mstl18 1 0.5063 29.991 -8.1439
<none> 29.485 -6.8591
- pl 1 3.1847 32.670 -4.5512
Step: AIC=-8.31
DML18 ~ mstl18 + pl
Df Sum of Sq RSS AIC
- mstl18 1 0.42319 30.296 -9.7194
<none> 29.873 -8.3102
- pl 1 2.82499 32.698 -6.5152
Step: AIC=-9.72
DML18 ~ pl
Df Sum of Sq RSS AIC
<none> 30.296 -9.7194
- pl 1 4.1705 34.467 -6.3026
> summary(model1)
Call:
lm(formula = DML18 ~ pl, data = zmienne)
Residuals:
Min 1Q Median 3Q Max
-1.4981 -0.4567 -0.2037 0.3183 3.4519
Coefficients:
Estimate Std. Error t value Pr(>|t|)
(Intercept) 0.20034 0.40480 0.495 0.623
pl 0.04635 0.01975 2.347 0.024 *
---
Signif. codes: 0 ‘***’ 0.001 ‘**’ 0.01 ‘*’ 0.05 ‘.’ 0.1 ‘ ’ 1
Residual standard error: 0.8703 on 40 degrees of freedom
Multiple R-squared: 0.121, Adjusted R-squared: 0.09903
F-statistic: 5.506 on 1 and 40 DF, p-value: 0.02399
Model set 2 (altitude + bioclimatic variables of original location)
Since multiple collinearities were detected, the variables were grouped into 18 sets (each variable occurs 4 times):
gr.1								gr.7							gr.13
BIO1 = Annual Mean Temperature								BIO5 = Max Temperature of Warmest Month							BIO2 = Mean Diurnal Range (Mean of monthly (max temp - min temp))
BIO2 = Mean Diurnal Range (Mean of monthly (max temp - min temp))								BIO7 = Temperature Annual Range (BIO5-BIO6)							BIO4 = Temperature Seasonality (standard deviation ×100)
BIO4 = Temperature Seasonality (standard deviation ×100)								BIO18 = Precipitation of Warmest Quarter							BIO9 = Mean Temperature of Driest Quarter
BIO8 = Mean Temperature of Wettest Quarter								BIO19 = Precipitation of Coldest Quarter							BIO10 = Mean Temperature of Warmest Quarter
BIO9 = Mean Temperature of Driest Quarter
BIO12 = Annual Precipitation
gr.2								gr.8							gr.14
BIO5 = Max Temperature of Warmest Month								BIO1 = Annual Mean Temperature							alt
BIO6 = Min Temperature of Coldest Month								BIO7 = Temperature Annual Range (BIO5-BIO6)							BIO6 = Min Temperature of Coldest Month
BIO7 = Temperature Annual Range (BIO5-BIO6)								BIO8 = Mean Temperature of Wettest Quarter							BIO7 = Temperature Annual Range (BIO5-BIO6)
BIO15 = Precipitation Seasonality (Coefficient of Variation)								BIO9 = Mean Temperature of Driest Quarter
BIO18 = Precipitation of Warmest Quarter								BIO12 = Annual Precipitation
BIO19 = Precipitation of Coldest Quarter
gr.3								gr.9							gr.15
alt								BIO4 = Temperature Seasonality (standard deviation ×100)							BIO1 = Annual Mean Temperature
BIO11 = Mean Temperature of Coldest Quarter								BIO10 = Mean Temperature of Warmest Quarter							BIO8 = Mean Temperature of Wettest Quarter
BIO13 = Precipitation of Wettest Month								BIO15 = Precipitation Seasonality (Coefficient of Variation)							BIO18 = Precipitation of Warmest Quarter
BIO14 = Precipitation of Driest Month								BIO18 = Precipitation of Warmest Quarter							BIO19 = Precipitation of Coldest Quarter
								BIO19 = Precipitation of Coldest Quarter
gr.4								gr.10							gr.16
alt								BIO4 = Temperature Seasonality (standard deviation ×100)							BIO5 = Max Temperature of Warmest Month
BIO2 = Mean Diurnal Range (Mean of monthly (max temp - min temp))								BIO5 = Max Temperature of Warmest Month							BIO6 = Min Temperature of Coldest Month
BIO11 = Mean Temperature of Coldest Quarter								BIO6 = Min Temperature of Coldest Month							BIO16 = Precipitation of Wettest Quarter
BIO16 = Precipitation of Wettest Quarter								BIO13 = Precipitation of Wettest Month							BIO17 = Precipitation of Driest Quarter
BIO17 = Precipitation of Driest Quarter								BIO14 = Precipitation of Driest Month
gr.5								gr.11							gr.17
BIO1 = Annual Mean Temperature								BIO2 = Mean Diurnal Range (Mean of monthly (max temp - min temp))							BIO11 = Mean Temperature of Coldest Quarter
BIO12 = Annual Precipitation								BIO10 = Mean Temperature of Warmest Quarter							BIO12 = Annual Precipitation
BIO15 = Precipitation Seasonality (Coefficient of Variation)								BIO16 = Precipitation of Wettest Quarter							BIO15 = Precipitation Seasonality (Coefficient of Variation)
								BIO17 = Precipitation of Driest Quarter
gr.6
alt								gr.12							gr.18
BIO16 = Precipitation of Wettest Quarter								BIO8 = Mean Temperature of Wettest Quarter							BIO10 = Mean Temperature of Warmest Quarter
BIO17 = Precipitation of Driest Quarter								BIO9 = Mean Temperature of Driest Quarter							BIO13 = Precipitation of Wettest Month
								BIO11 = Mean Temperature of Coldest Quarter							BIO14 = Precipitation of Driest Month
								BIO13 = Precipitation of Wettest Month
								BIO14 = Precipitation of Driest Month
The results:
Model 1 (gr.1)									Model 2								Model 3								Model 4								Model 5								Model 6								Model 7
> summary(model <- lm(DML18~., data=zmienne))									> summary(model <- lm(DML18~., data=zmienne))								> summary(model <- lm(DML18~., data=zmienne))								> summary(model <- lm(DML18~., data=zmienne))								> summary(model <- lm(DML18~., data=zmienne))								> summary(model <- lm(DML18~., data=zmienne))								> summary(model <- lm(DML18~., data=zmienne))
Call:									Call:								Call:								Call:								Call:								Call:								Call:
lm(formula = DML18 ~ ., data = zmienne)									lm(formula = DML18 ~ ., data = zmienne)								lm(formula = DML18 ~ ., data = zmienne)								lm(formula = DML18 ~ ., data = zmienne)								lm(formula = DML18 ~ ., data = zmienne)								lm(formula = DML18 ~ ., data = zmienne)								lm(formula = DML18 ~ ., data = zmienne)
Residuals:									Residuals:								Residuals:								Residuals:								Residuals:								Residuals:								Residuals:
Min 1Q Median 3Q Max									Min 1Q Median 3Q Max								Min 1Q Median 3Q Max								Min 1Q Median 3Q Max								Min 1Q Median 3Q Max								Min 1Q Median 3Q Max								Min 1Q Median 3Q Max
-1.07298 -0.63038 -0.03621 0.41206 3.06478									-1.3413 -0.6065 -0.2457 0.3395 3.2762								-1.2075 -0.5874 -0.1090 0.3201 3.2748								-1.3271 -0.6473 0.0221 0.4515 3.3511								-1.4696 -0.6163 -0.2321 0.4229 3.4437								-1.4246 -0.6103 -0.2108 0.3545 3.5380								-1.3131 -0.5121 -0.2028 0.4104 3.3870
Coefficients:									Coefficients:								Coefficients:								Coefficients:								Coefficients:								Coefficients:								Coefficients:
Estimate Std. Error t value Pr(>|t|)									Estimate Std. Error t value Pr(>|t|)								Estimate Std. Error t value Pr(>|t|)								Estimate Std. Error t value Pr(>|t|)								Estimate Std. Error t value Pr(>|t|)								Estimate Std. Error t value Pr(>|t|)								Estimate Std. Error t value Pr(>|t|)
(Intercept) 0.7750702 4.7385944 0.164 0.8710									(Intercept) 0.533465 5.112758 0.104 0.917								(Intercept) 2.0871496 0.6103175 3.420 0.00154 **								(Intercept) -1.2034428 2.0899440 -0.576 0.568								(Intercept) 1.0485399 1.9873116 0.528 0.601								(Intercept) 1.9103965 0.6658045 2.869 0.00668 **								(Intercept) 1.074369 3.291873 0.326 0.746
bio1 -0.0309497 0.1128771 -0.274 0.7856									bio5 0.007839 0.328666 0.024 0.981								alt 0.0006359 0.0005854 1.086 0.28439								alt 0.0004911 0.0005464 0.899 0.375								bio1 0.0689888 0.0756900 0.911 0.368								alt -0.0001183 0.0003019 -0.392 0.69744								bio5 0.100730 0.091732 1.098 0.279
bio2 0.3920189 0.2082758 1.882 0.0681 .									bio6 0.166009 0.338424 0.491 0.627								bio11 0.2724330 0.1828152 1.490 0.14465								bio2 0.3894924 0.2360576 1.650 0.108								bio12 -0.0004376 0.0009100 -0.481 0.633								bio16 -0.0020476 0.0034755 -0.589 0.55925								bio7 -0.066351 0.151540 -0.438 0.664
bio4 -0.0040974 0.0064219 -0.638 0.5276									bio7 -0.012954 0.279813 -0.046 0.963								bio13 0.0024786 0.0108938 0.228 0.82127								bio11 0.1332095 0.1862730 0.715 0.479								bio15 0.0029129 0.0293270 0.099 0.921								bio17 0.0002032 0.0057778 0.035 0.97212								bio18 0.000774 0.003170 0.244 0.808
bio8 0.0552671 0.0899178 0.615 0.5428									bio15 0.057571 0.089434 0.644 0.524								bio14 -0.0156497 0.0223499 -0.700 0.48817								bio16 -0.0036935 0.0050670 -0.729 0.471																---								bio19 -0.002264 0.005175 -0.437 0.664
bio9 0.1296678 0.1061051 1.222 0.2298									bio18 -0.001847 0.005515 -0.335 0.740								---								bio17 0.0024401 0.0085743 0.285 0.778								Residual standard error: 0.9132 on 38 degrees of freedom								Signif. codes:
bio12 -0.0004143 0.0010617 -0.390 0.6987									bio19 0.004798 0.014247 0.337 0.738								Signif. codes:																Multiple R-squared: 0.08058, Adjusted R-squared: 0.007993								0 ‘***’ 0.001 ‘**’ 0.01 ‘*’ 0.05 ‘.’ 0.1 ‘ ’ 1								Residual standard error: 0.9185 on 37 degrees of freedom
---																	0 ‘***’ 0.001 ‘**’ 0.01 ‘*’ 0.05 ‘.’ 0.1 ‘ ’ 1								Residual standard error: 0.8804 on 36 degrees of freedom								F-statistic: 1.11 on 3 and 38 DF, p-value: 0.357																Multiple R-squared: 0.0943, Adjusted R-squared: -0.003618
Signif. codes:									Residual standard error: 0.937 on 35 degrees of freedom																Multiple R-squared: 0.1905, Adjusted R-squared: 0.07806																Residual standard error: 0.9245 on 38 degrees of freedom								F-statistic: 0.963 on 4 and 37 DF, p-value: 0.4392
0 ‘***’ 0.001 ‘**’ 0.01 ‘*’ 0.05 ‘.’ 0.1 ‘ ’ 1									Multiple R-squared: 0.1084, Adjusted R-squared: -0.04447								Residual standard error: 0.9051 on 37 degrees of freedom								F-statistic: 1.694 on 5 and 36 DF, p-value: 0.161								> model1 = step(model)								Multiple R-squared: 0.05763, Adjusted R-squared: -0.01677
									F-statistic: 0.7091 on 6 and 35 DF, p-value: 0.6445								Multiple R-squared: 0.1206, Adjusted R-squared: 0.02556																Start: AIC=-3.83								F-statistic: 0.7746 on 3 and 38 DF, p-value: 0.5154								> model1 = step(model)
Residual standard error: 0.869 on 35 degrees of freedom																	F-statistic: 1.269 on 4 and 37 DF, p-value: 0.2997								> model1 = step(model)								DML18 ~ bio1 + bio12 + bio15																Start: AIC=-2.46
Multiple R-squared: 0.2332, Adjusted R-squared: 0.1017									> model1 = step(model)																Start: AIC=-5.18																> model1 = step(model)								DML18 ~ bio5 + bio7 + bio18 + bio19
F-statistic: 1.774 on 6 and 35 DF, p-value: 0.1333									Start: AIC=0.88								> model1 = step(model)								DML18 ~ alt + bio2 + bio11 + bio16 + bio17								Df Sum of Sq RSS AIC								Start: AIC=-2.8
									DML18 ~ bio5 + bio6 + bio7 + bio15 + bio18 + bio19								Start: AIC=-3.7																- bio15 1 0.00823 31.698 -5.8201								DML18 ~ alt + bio16 + bio17								Df Sum of Sq RSS AIC
> model1 = step(model)																	DML18 ~ alt + bio11 + bio13 + bio14								Df Sum of Sq RSS AIC								- bio12 1 0.19284 31.882 -5.5762																- bio18 1 0.05030 31.267 -4.3947
Start: AIC=-5.45									Df Sum of Sq RSS AIC																- bio17 1 0.06277 27.964 -7.0842								- bio1 1 0.69280 32.382 -4.9227								Df Sum of Sq RSS AIC								- bio19 1 0.16144 31.378 -4.2457
DML18 ~ bio1 + bio2 + bio4 + bio8 + bio9 + bio12									- bio5 1 0.00050 30.732 -1.11982								Df Sum of Sq RSS AIC								- bio11 1 0.39636 28.297 -6.5861								<none> 31.689 -3.8310								- bio17 1 0.001058 32.481 -4.7943								- bio7 1 0.16174 31.378 -4.2453
									- bio7 1 0.00188 30.733 -1.11793								- bio13 1 0.04240 30.351 -5.6426								- bio16 1 0.41182 28.313 -6.5631																- alt 1 0.131167 32.611 -4.6264								- bio5 1 1.01732 32.234 -3.1154
Df Sum of Sq RSS AIC									- bio18 1 0.09846 30.830 -0.98616								- bio14 1 0.40163 30.711 -5.1484								- alt 1 0.62606 28.527 -6.2465								Step: AIC=-5.82								- bio16 1 0.296681 32.777 -4.4137								<none> 31.217 -2.4623
- bio1 1 0.05677 26.488 -7.3619									- bio19 1 0.09960 30.831 -0.98460								- alt 1 0.96658 31.276 -4.3828								<none> 27.901 -5.1785								DML18 ~ bio1 + bio12								<none> 32.480 -2.7956
- bio12 1 0.11500 26.546 -7.2697									- bio6 1 0.21128 30.942 -0.83274								<none> 30.309 -3.7013								- bio2 1 2.10997 30.011 -4.1167																								Step: AIC=-4.39
- bio8 1 0.28529 26.716 -7.0011									- bio15 1 0.36384 31.095 -0.62617								- bio11 1 1.81914 32.128 -3.2533																Df Sum of Sq RSS AIC								Step: AIC=-4.79								DML18 ~ bio5 + bio7 + bio19
- bio4 1 0.30742 26.738 -6.9664									<none> 30.731 0.87949																Step: AIC=-7.08								- bio12 1 0.39577 32.093 -7.2990								DML18 ~ alt + bio16
- bio9 1 1.12780 27.558 -5.6971																	Step: AIC=-5.64								DML18 ~ alt + bio2 + bio11 + bio16								- bio1 1 0.81293 32.510 -6.7565																Df Sum of Sq RSS AIC
<none> 26.431 -5.4521									Step: AIC=-1.12								DML18 ~ alt + bio11 + bio14																<none> 31.698 -5.8201								Df Sum of Sq RSS AIC								- bio7 1 0.11354 31.380 -6.2425
- bio2 1 2.67532 29.106 -3.4025									DML18 ~ bio6 + bio7 + bio15 + bio18 + bio19																Df Sum of Sq RSS AIC																- alt 1 0.13021 32.611 -6.6262								- bio19 1 0.11668 31.383 -6.2383
																	Df Sum of Sq RSS AIC								- bio16 1 0.93397 28.898 -7.7043								Step: AIC=-7.3								- bio16 1 0.66183 33.143 -5.9471								- bio5 1 1.15196 32.419 -4.8751
Step: AIC=-7.36									Df Sum of Sq RSS AIC								- bio14 1 0.79922 31.151 -6.5510								- alt 1 1.19774 29.161 -7.3227								DML18 ~ bio1								<none> 32.481 -4.7943								<none> 31.267 -4.3947
DML18 ~ bio2 + bio4 + bio8 + bio9 + bio12									- bio7 1 0.00349 30.735 -3.1151								- alt 1 1.00604 31.358 -6.2730								- bio11 1 1.24638 29.210 -7.2527
									- bio18 1 0.09804 30.830 -2.9861								<none> 30.351 -5.6426								<none> 27.964 -7.0842								Df Sum of Sq RSS AIC								Step: AIC=-6.63								Step: AIC=-6.24
Df Sum of Sq RSS AIC									- bio19 1 0.10369 30.835 -2.9784								- bio11 1 2.52119 32.873 -4.2912								- bio2 1 2.78209 30.746 -5.1006								<none> 32.093 -7.2990								DML18 ~ bio16								DML18 ~ bio5 + bio19
- bio12 1 0.18773 26.675 -9.0653									- bio15 1 0.36537 31.097 -2.6234																								- bio1 1 2.3733 34.467 -6.3026
- bio8 1 0.23303 26.721 -8.9940									- bio6 1 1.37110 32.103 -1.2866								Step: AIC=-6.55								Step: AIC=-7.7								> summary(model1)								Df Sum of Sq RSS AIC								Df Sum of Sq RSS AIC
- bio4 1 0.45714 26.945 -8.6432									<none> 30.732 -1.1198								DML18 ~ alt + bio11								DML18 ~ alt + bio2 + bio11																<none> 32.611 -6.6262								- bio19 1 0.04837 31.429 -8.1778
- bio9 1 1.17994 27.667 -7.5314																																	Call:								- bio16 1 1.8551 34.467 -6.3026								<none> 31.380 -6.2425
<none> 26.488 -7.3619									Step: AIC=-3.12								Df Sum of Sq RSS AIC								Df Sum of Sq RSS AIC								lm(formula = DML18 ~ bio1, data = zmienne)								> summary(model1)								- bio5 1 1.54412 32.924 -6.2250
- bio2 1 2.71088 29.198 -5.2694									DML18 ~ bio6 + bio15 + bio18 + bio19								- alt 1 0.4039 31.555 -8.0099								- alt 1 0.67901 29.577 -8.7288
																	<none> 31.151 -6.5510								<none> 28.898 -7.7043								Residuals:								Call:								Step: AIC=-8.18
Step: AIC=-9.07									Df Sum of Sq RSS AIC								- bio11 1 1.9924 33.143 -5.9471								- bio11 1 1.62589 30.523 -7.4053								Min 1Q Median 3Q Max								lm(formula = DML18 ~ bio16, data = zmienne)								DML18 ~ bio5
DML18 ~ bio2 + bio4 + bio8 + bio9									- bio18 1 0.09896 30.834 -4.9800																- bio2 1 2.25313 31.151 -6.5510								-1.3621 -0.5264 -0.1742 0.4167 3.4964
									- bio19 1 0.10812 30.843 -4.9676								Step: AIC=-8.01																								Residuals:								Df Sum of Sq RSS AIC
Df Sum of Sq RSS AIC									- bio15 1 0.36496 31.100 -4.6193								DML18 ~ bio11								Step: AIC=-8.73								Coefficients:								Min 1Q Median 3Q Max								<none> 31.429 -8.1778
- bio8 1 0.21479 26.890 -10.7285									<none> 30.735 -3.1151																DML18 ~ bio2 + bio11								Estimate Std. Error t value Pr(>|t|)								-1.4044 -0.6274 -0.1896 0.3592 3.5682								- bio5 1 3.0378 34.467 -6.3026
- bio4 1 0.26982 26.945 -10.6426									- bio6 1 1.70296 32.438 -2.8501								Df Sum of Sq RSS AIC																(Intercept) 0.63034 0.30421 2.072 0.0448 *																> summary(model1)
<none> 26.675 -9.0653																	<none> 31.555 -8.0099								Df Sum of Sq RSS AIC								bio1 0.09148 0.05319 1.720 0.0932 .								Coefficients:
- bio9 1 2.31462 28.990 -7.5705									Step: AIC=-4.98								- bio11 1 2.912 34.467 -6.3026								- bio11 1 1.157 30.734 -9.1172								---								Estimate Std. Error t value Pr(>|t|)								Call:
- bio2 1 2.60833 29.284 -7.1471									DML18 ~ bio6 + bio15 + bio19								> summary(model1)								<none> 29.577 -8.7288								Signif. codes:								(Intercept) 1.989093 0.607960 3.272 0.00221 **								lm(formula = DML18 ~ bio5, data = zmienne)
																									- bio2 1 1.978 31.555 -8.0099								0 ‘***’ 0.001 ‘**’ 0.01 ‘*’ 0.05 ‘.’ 0.1 ‘ ’ 1								bio16 -0.002509 0.001664 -1.508 0.13930
Step: AIC=-10.73									Df Sum of Sq RSS AIC								Call:																								---								Residuals:
DML18 ~ bio2 + bio4 + bio9									- bio19 1 0.01041 30.845 -6.9659								lm(formula = DML18 ~ bio11, data = zmienne)								Step: AIC=-9.12								Residual standard error: 0.8957 on 40 degrees of freedom								Signif. codes:								Min 1Q Median 3Q Max
									- bio15 1 0.36516 31.199 -6.4856																DML18 ~ bio2								Multiple R-squared: 0.06886, Adjusted R-squared: 0.04558								0 ‘***’ 0.001 ‘**’ 0.01 ‘*’ 0.05 ‘.’ 0.1 ‘ ’ 1								-1.3322 -0.4437 -0.1928 0.4597 3.4688
Df Sum of Sq RSS AIC									<none> 30.834 -4.9800								Residuals:																F-statistic: 2.958 on 1 and 40 DF, p-value: 0.09318
- bio4 1 0.0640 26.954 -12.6286									- bio6 1 1.65572 32.490 -4.7832								Min 1Q Median 3Q Max								Df Sum of Sq RSS AIC																Residual standard error: 0.9029 on 40 degrees of freedom								Coefficients:
<none> 26.890 -10.7285																	-1.2722 -0.5604 -0.2172 0.4074 3.4188								<none> 30.734 -9.1172																Multiple R-squared: 0.05382, Adjusted R-squared: 0.03017								Estimate Std. Error t value Pr(>|t|)
- bio9 1 3.8435 30.733 -7.1174									Step: AIC=-6.97																- bio2 1 3.733 34.467 -6.3026																F-statistic: 2.275 on 1 and 40 DF, p-value: 0.1393								(Intercept) -0.38048 0.76346 -0.498 0.6210
- bio2 1 3.9972 30.887 -6.9079									DML18 ~ bio6 + bio15								Coefficients:								> summary(model1)																								bio5 0.07447 0.03787 1.966 0.0562 .
																	Estimate Std. Error t value Pr(>|t|)																																---
Step: AIC=-12.63									Df Sum of Sq RSS AIC								(Intercept) 1.6607 0.3241 5.124 7.96e-06 ***								Call:																								Signif. codes:
DML18 ~ bio2 + bio9									- bio15 1 1.0205 31.865 -7.5987								bio11 0.1295 0.0674 1.921 0.0618 .								lm(formula = DML18 ~ bio2, data = zmienne)																								0 ‘***’ 0.001 ‘**’ 0.01 ‘*’ 0.05 ‘.’ 0.1 ‘ ’ 1
									<none> 30.845 -6.9659								---
Df Sum of Sq RSS AIC									- bio6 1 3.5311 34.376 -4.4136								Signif. codes:								Residuals:																								Residual standard error: 0.8864 on 40 degrees of freedom
<none> 26.954 -12.6286																	0 ‘***’ 0.001 ‘**’ 0.01 ‘*’ 0.05 ‘.’ 0.1 ‘ ’ 1								Min 1Q Median 3Q Max																								Multiple R-squared: 0.08814, Adjusted R-squared: 0.06534
- bio9 1 3.7796 30.734 -9.1172									Step: AIC=-7.6																-1.2521 -0.5704 -0.1771 0.4495 3.6979																								F-statistic: 3.866 on 1 and 40 DF, p-value: 0.05623
- bio2 1 4.5944 31.548 -8.0182									DML18 ~ bio6								Residual standard error: 0.8882 on 40 degrees of freedom
> summary(model1)																	Multiple R-squared: 0.08449, Adjusted R-squared: 0.0616								Coefficients:
									Df Sum of Sq RSS AIC								F-statistic: 3.691 on 1 and 40 DF, p-value: 0.06184								Estimate Std. Error t value Pr(>|t|)																								>
Call:									<none> 31.865 -7.5987																(Intercept) -2.0174 1.4191 -1.422 0.1629
lm(formula = DML18 ~ bio2 + bio9, data = zmienne)									- bio6 1 2.6015 34.467 -6.3026																bio2 0.3633 0.1648 2.204 0.0333 *
									> summary(model1)								>								---
Residuals:																									Signif. codes:
Min 1Q Median 3Q Max									Call:																0 ‘***’ 0.001 ‘**’ 0.01 ‘*’ 0.05 ‘.’ 0.1 ‘ ’ 1
-0.97296 -0.62792 0.00995 0.28996 3.12010									lm(formula = DML18 ~ bio6, data = zmienne)
																									Residual standard error: 0.8765 on 40 degrees of freedom
Coefficients:									Residuals:																Multiple R-squared: 0.1083, Adjusted R-squared: 0.08602
Estimate Std. Error t value Pr(>|t|)									Min 1Q Median 3Q Max																F-statistic: 4.859 on 1 and 40 DF, p-value: 0.03333
(Intercept) -1.97733 1.34606 -1.469 0.1499									-1.2709 -0.5818 -0.1657 0.3780 3.4457
bio2 0.40573 0.15736 2.578 0.0138 *
bio9 0.15565 0.06656 2.339 0.0246 *									Coefficients:
---									Estimate Std. Error t value Pr(>|t|)
Signif. codes:									(Intercept) 2.07157 0.55691 3.720 0.000612 ***
0 ‘***’ 0.001 ‘**’ 0.01 ‘*’ 0.05 ‘.’ 0.1 ‘ ’ 1									bio6 0.11345 0.06278 1.807 0.078270 .
									---
Residual standard error: 0.8313 on 39 degrees of freedom									Signif. codes:
Multiple R-squared: 0.218, Adjusted R-squared: 0.1779									0 ‘***’ 0.001 ‘**’ 0.01 ‘*’ 0.05 ‘.’ 0.1 ‘ ’ 1
F-statistic: 5.435 on 2 and 39 DF, p-value: 0.008277
									Residual standard error: 0.8925 on 40 degrees of freedom
									Multiple R-squared: 0.07548, Adjusted R-squared: 0.05237
>									F-statistic: 3.266 on 1 and 40 DF, p-value: 0.07827
Summarising:
Estimate Std. Error t value Pr(>|t|)							Model characteristic:
alt 0.0009397 0.0006291 1.494 0.1435							Multiple R-squared: 0.1385, Adjusted R-squared: 0.07045							F-statistic: 2.036 on 3 and 38 DF, p-value: 0.1252
bio1 0.09148 0.05319 1.720 0.0932 .							Multiple R-squared: 0.06886, Adjusted R-squared: 0.04558							F-statistic: 2.958 on 1 and 40 DF, p-value: 0.09318
bio2 0.40573 0.15736 2.578 0.0138 *							Multiple R-squared: 0.218, Adjusted R-squared: 0.1779							F-statistic: 5.435 on 2 and 39 DF, p-value: 0.008277
bio2 0.40573 0.15736 2.578 0.0138 *							Multiple R-squared: 0.218, Adjusted R-squared: 0.1779							F-statistic: 5.435 on 2 and 39 DF, p-value: 0.008277
bio2 0.3633 0.1648 2.204 0.0333 *							Multiple R-squared: 0.1083, Adjusted R-squared: 0.08602							F-statistic: 4.859 on 1 and 40 DF, p-value: 0.03333
bio2 0.3633 0.1648 2.204 0.0333 *							Multiple R-squared: 0.1083, Adjusted R-squared: 0.08602							F-statistic: 4.859 on 1 and 40 DF, p-value: 0.03333
bio5 0.07447 0.03787 1.966 0.0562 .							Multiple R-squared: 0.08814, Adjusted R-squared: 0.06534							F-statistic: 3.866 on 1 and 40 DF, p-value: 0.05623
bio5 0.07447 0.03787 1.966 0.0562 .							Multiple R-squared: 0.08814, Adjusted R-squared: 0.06534							F-statistic: 3.866 on 1 and 40 DF, p-value: 0.05623
bio6 0.11345 0.06278 1.807 0.078270 .							Multiple R-squared: 0.07548, Adjusted R-squared: 0.05237							F-statistic: 3.266 on 1 and 40 DF, p-value: 0.07827
bio6 0.2270561 0.1182900 1.919 0.0625 .							Multiple R-squared: 0.1385, Adjusted R-squared: 0.07045							F-statistic: 2.036 on 3 and 38 DF, p-value: 0.1252
bio6 0.11345 0.06278 1.807 0.078270 .							Multiple R-squared: 0.07548, Adjusted R-squared: 0.05237							F-statistic: 3.266 on 1 and 40 DF, p-value: 0.07827
bio7 0.1976903 0.1203760 1.642 0.1088							Multiple R-squared: 0.1385, Adjusted R-squared: 0.07045							F-statistic: 2.036 on 3 and 38 DF, p-value: 0.1252
bio8 0.05935 0.03759 1.579 0.122							Multiple R-squared: 0.1397, Adjusted R-squared: 0.09555							F-statistic: 3.166 on 2 and 39 DF, p-value: 0.05321
bio8 0.05935 0.03759 1.579 0.122							Multiple R-squared: 0.1397, Adjusted R-squared: 0.09555							F-statistic: 3.166 on 2 and 39 DF, p-value: 0.05321
bio8 0.07416 0.03670 2.021 0.050 .							Multiple R-squared: 0.09263, Adjusted R-squared: 0.06994							F-statistic: 4.083 on 1 and 40 DF, p-value: 0.05004
bio9 0.15565 0.06656 2.339 0.0246 *							Multiple R-squared: 0.218, Adjusted R-squared: 0.1779							F-statistic: 5.435 on 2 and 39 DF, p-value: 0.008277
bio9 0.10516 0.07202 1.460 0.152							Multiple R-squared: 0.1397, Adjusted R-squared: 0.09555							F-statistic: 3.166 on 2 and 39 DF, p-value: 0.05321
bio9 0.10516 0.07202 1.460 0.152							Multiple R-squared: 0.1397, Adjusted R-squared: 0.09555							F-statistic: 3.166 on 2 and 39 DF, p-value: 0.05321
bio9 0.15565 0.06656 2.339 0.0246 *							Multiple R-squared: 0.218, Adjusted R-squared: 0.1779							F-statistic: 5.435 on 2 and 39 DF, p-value: 0.008277
bio10 0.078506 0.044224 1.775 0.0835 .							Multiple R-squared: 0.07303, Adjusted R-squared: 0.04985							F-statistic: 3.151 on 1 and 40 DF, p-value: 0.08348
bio10 0.078506 0.044224 1.775 0.0835 .							Multiple R-squared: 0.07303, Adjusted R-squared: 0.04985							F-statistic: 3.151 on 1 and 40 DF, p-value: 0.08348
bio11 0.1295 0.0674 1.921 0.0618 .							Multiple R-squared: 0.08449, Adjusted R-squared: 0.0616							F-statistic: 3.691 on 1 and 40 DF, p-value: 0.06184
bio11 0.1295 0.0674 1.921 0.0618 .							Multiple R-squared: 0.08449, Adjusted R-squared: 0.0616							F-statistic: 3.691 on 1 and 40 DF, p-value: 0.06184
bio16 -0.002509 0.001664 -1.508 0.13930							Multiple R-squared: 0.05382, Adjusted R-squared: 0.03017							F-statistic: 2.275 on 1 and 40 DF, p-value: 0.1393
The most important are bio2 and bio9 (they occurred four times i.e. in each model in which they were taken into accound, and have the lovest p-value)
Model set 3 (the most important variables from Model set 1 and Model set 2)
> summary(model <- lm(DML18~., data=zmienne))
Call:
lm(formula = DML18 ~ ., data = zmienne)
Residuals:
Min 1Q Median 3Q Max
-1.17721 -0.65070 0.01312 0.19853 3.06264
Coefficients:
Estimate Std. Error t value Pr(>|t|)
(Intercept) -2.16778 1.34934 -1.607 0.1164
pl 0.02502 0.02130 1.175 0.2475
bio2 0.35976 0.16142 2.229 0.0318 *
bio9 0.11680 0.07403 1.578 0.1229
---
Signif. codes: 0 ‘***’ 0.001 ‘**’ 0.01 ‘*’ 0.05 ‘.’ 0.1 ‘ ’ 1
Residual standard error: 0.8273 on 38 degrees of freedom
Multiple R-squared: 0.2454, Adjusted R-squared: 0.1858
F-statistic: 4.119 on 3 and 38 DF, p-value: 0.01266
> model1 = step(model)
Start: AIC=-12.13
DML18 ~ pl + bio2 + bio9
Df Sum of Sq RSS AIC
- pl 1 0.9443 26.954 -12.6286
<none> 26.010 -12.1265
- bio9 1 1.7036 27.713 -11.4618
- bio2 1 3.3998 29.409 -8.9669
Step: AIC=-12.63
DML18 ~ bio2 + bio9
Df Sum of Sq RSS AIC
<none> 26.954 -12.6286
- bio9 1 3.7796 30.734 -9.1172
- bio2 1 4.5944 31.548 -8.0182
> summary(model1)
Call:
lm(formula = DML18 ~ bio2 + bio9, data = zmienne)
Residuals:
Min 1Q Median 3Q Max
-0.97296 -0.62792 0.00995 0.28996 3.12010
Coefficients:
Estimate Std. Error t value Pr(>|t|)
(Intercept) -1.97733 1.34606 -1.469 0.1499
bio2 0.40573 0.15736 2.578 0.0138 *
bio9 0.15565 0.06656 2.339 0.0246 *
---
Signif. codes: 0 ‘***’ 0.001 ‘**’ 0.01 ‘*’ 0.05 ‘.’ 0.1 ‘ ’ 1
Residual standard error: 0.8313 on 39 degrees of freedom
Multiple R-squared: 0.218, Adjusted R-squared: 0.1779
F-statistic: 5.435 on 2 and 39 DF, p-value: 0.008277
The variables characterising the places of plants origin occaurred to be more important. These are bio2 and bio9

## Sheet: Table S3 - Control 2018
Changes in global DNA methylation under climatic stress in two related grasses suggest a possible epigenetic role in the ecological success of polyploids
Przemysław P. Tomczyk* (a, b), Marcin Kiedrzyński (a), Ewa Forma (c), Katarzyna M. Zielińska (a), Edyta Kiedrzyńska (d, e)
a - Department of Biogeography, Paleoecology and Nature Conservation, Faculty of Biology and Environmental Protection, University of Lodz, Banacha 1/3, 90-237 Lodz, Poland
b - The National Institute of Horticultural Research, Konstytucji 3 Maja 1/3, 96-100 Skierniewice, Poland
c - Department of Cytobiochemistry, Faculty of Biology and Environmental Protection, University of Lodz, Pomorska St. 141/143, 90-236 Lodz, Poland
d - European Regional Centre for Ecohydrology of the Polish Academy of Sciences, Tylna 3, 90-364 Lodz, Poland
e - UNESCO Chair on Ecohydrology and Applied Ecology, Faculty of Biology and Environmental Protection, University of Lodz, Banacha 12/16, 90-237 Lodz, Poland
Analysis of level of metylation - control period in 2018
Data:
Variables:	Garden Code	Metylation Level	Soil Moisture	No. Stalks	Mean Stalk Length	Mean No. Spikelets	Diameter Tuft	Ploidy (chromosome number)	Altitude	bio1	bio2	bio4	bio5	bio6	bio7	bio8	bio9	bio10	bio11	bio12	bio13	bio14	bio15	bio16	bio17	bio18	bio19
variable code:	case code	CML18	mc18	st18	mstl18	msp18	dt	pl	alt	bio1	bio2	bio4	bio5	bio6	bio7	bio8	bio9	bio10	bio11	bio12	bio13	bio14	bio15	bio16	bio17	bio18	bio19
	2_1	0.396825	0.1	151	82.4	97.8	14	14	606.279	6	9	737	22	-8	30	15	-2	15	-4	961	139	49	35	367	153	367	165
	2_2	0.464286	0.1	5	76.6	99.6	12	14	748.484	5	9	721	21	-9	30	14	-3	14	-4	1016	152	50	39	401	154	401	164
	2_3	0.968254	0.1	86	62.6	44.6	8	14	1171.32	4	9	698	19	-9	29	13	-4	13	-5	1062	147	61	31	383	184	383	204
	2_4	0.0853175	0.1	121	69	50.8	15	14	606.279	6	9	737	22	-8	30	15	-2	15	-4	961	139	49	35	367	153	367	165
	2_5	0.396825	1.7	187	89.8	73.4	13	14	1171.32	4	9	698	19	-9	29	13	-4	13	-5	1062	147	61	31	383	184	383	204
	2_6	0.378968	1.7	178	78	91.4	9	14	1171.32	4	9	698	19	-9	29	13	-4	13	-5	1062	147	61	31	383	184	383	204
	2_7	0.664683	1.7	108	87	78	11	14	815.409	5	9	713	20	-9	30	13	-3	14	-4	779	114	36	41	305	111	304	114
	2_8	0.301587	1.7	137	83.4	74.6	7	14	918.927	5	9	706	20	-10	29	12	-3	14	-5	827	121	39	40	322	120	321	123
	3_1	0.0357143	0.1	13	83.2	39	11	14	839.003	5	9	713	20	-9	29	14	-4	14	-5	1056	159	51	39	420	159	420	169
	3_3	0.343254	5.2	0	0	0	10	14	1010.86	3	8	674	17	-10	27	12	-5	12	-6	1214	178	61	37	475	194	475	205
	3_4	0.859127	5.2	8	72.2	53.8	10	14	1010.94	4	9	700	19	-10	29	13	-4	13	-5	1097	169	50	42	451	159	451	166
	3_5	0.321429	3.4	0	0	0	10	14	1242.32	3	8	664	16	-10	26	11	-5	11	-6	1243	180	64	36	481	204	481	215
	3_6	1.35714	5.2	3	73.6667	46	8	14	1242.32	3	8	664	16	-10	26	11	-5	11	-6	1243	180	64	36	481	204	481	215
	3_7	0.539683	3.4	2	52	53	8	14	1242.32	3	8	664	16	-10	26	11	-5	11	-6	1243	180	64	36	481	204	481	215
	3_8	0.031746	3.4	4	64.75	45	10	14	1020.95	4	9	698	19	-10	28	13	-4	13	-5	1127	172	53	41	456	168	456	177
	4_1	0.325397	1.2	16	58.6	50.2	7	14	1439.13	6	7	636	19	-6	25	6	-2	14	-3	1352	143	84	16	404	267	345	292
	4_2	0.313492	1.2	0	0	0	12	14	1439.13	6	7	636	19	-6	25	6	-2	14	-3	1352	143	84	16	404	267	345	292
	4_3	0.418651	1.2	0	0	0	11	14	2429.18	-1	7	600	11	-13	23	5	0	6	-9	1040	143	53	36	403	177	395	200
	4_4	0.452381	1.2	41	46.8	51.4	12	14	2429.18	-1	7	600	11	-13	23	5	0	6	-9	1040	143	53	36	403	177	395	200
	4_5	0.259921	1.7	46	45.8	50	11	14	1666.78	3	9	699	18	-11	28	11	-5	12	-6	881	131	45	42	361	139	354	147
	4_6	0.769841	1.7	0	0	0	6	14	1688.5	3	9	700	17	-11	28	10	-6	11	-6	844	128	43	45	355	132	346	136
	4_7	1.63306	1.7	10	44.4	48.8	7	14	1666.78	3	9	699	18	-11	28	11	-5	12	-6	881	131	45	42	361	139	354	147
	4_8	0.441532	1.7	8	43.6	49.2	6	14	1666.78	3	9	699	18	-11	28	11	-5	12	-6	881	131	45	42	361	139	354	147
	5_5	1.58065	1.5	0	0	0	10	14	2429.18	-1	7	600	11	-13	23	5	0	6	-9	1040	143	53	36	403	177	395	200
	5_7	1.19556	1.5	13	45.6	55.2	7	14	990.555	7	9	646	21	-6	27	15	-1	15	-2	1008	135	52	35	384	166	384	167
	5_8	1.46169	1.5	23	65.8	84	7	14	990.555	7	9	646	21	-6	27	15	-1	15	-2	1008	135	52	35	384	166	384	167
	10_3	0.927419	1.5	31	76.2	46.4	13	28	84.9388	8	8	768	24	-6	30	17	-1	17	-2	539	76	24	36	206	81	206	94
	10_5	0.758065	3	135	76.2	58.6	11	28	70.1192	8	8	749	24	-6	29	18	-1	18	-2	542	73	26	30	196	88	196	100
	10_6	0.975806	3	192	81	66.8	10	28	70.1192	8	8	749	24	-6	29	18	-1	18	-2	542	73	26	30	196	88	196	100
	10_8	1.42137	3	120	79.2	61.8	12	28	179.207	8	8	825	24	-7	32	18	-2	18	-3	548	79	25	37	214	83	214	91
	7_1	0.816532	1.8	71	66	49.4	9	28	1420.17	3	8	681	17	-10	27	12	-5	12	-6	1168	162	68	31	422	205	422	227
	7_2	0.397177	1.8	57	65	57.2	10	28	667.385	7	10	722	23	-7	30	16	-1	16	-3	1115	150	61	32	419	194	419	198
	7_3	1.88911	1.8	108	84	67.6	15	28	187.658	9	9	734	25	-5	30	18	1	18	-1	619	85	30	37	242	95	242	100
	7_4	0.923387	1.8	37	80.4	72.4	13	28	1330.62	3	8	678	17	-10	27	12	-5	12	-6	1164	161	67	31	420	204	420	229
	7_5	0.997984	3.2	67	84.4	62	16	28	187.658	9	9	734	25	-5	30	18	1	18	-1	619	85	30	37	242	95	242	100
	7_6	1.51008	3.2	36	105.2	83.4	17	28	187.658	9	9	734	25	-5	30	18	1	18	-1	619	85	30	37	242	95	242	100
	7_7	0.856855	3.2	33	82.8	72.6	12	28	797.867	6	10	773	22	-9	31	14	-3	16	-4	663	102	31	46	282	97	273	99
	7_8	1.83871	3.2	28	79.4	46.2	10	28	873.393	7	10	780	22	-9	31	15	-3	16	-4	653	100	31	45	276	96	268	98
	8_1	1.22379	3.4	6	51.6	45.4	9	28	667.385	7	10	722	23	-7	30	16	-1	16	-3	1115	150	61	32	419	194	419	198
	8_3	0.58871	1.6	1	0	123	7	28	459.437	8	9	713	23	-6	29	17	-1	17	-2	775	101	37	34	292	126	292	126
	9_7	0.997984	1.2	34	93.6	84.4	10	28	214.379	8	8	795	23	-8	31	17	-2	17	-3	572	84	26	41	233	82	233	89
	9_8	1.25806	1.2	19	59.4	42.6	5	28	331.358	7	8	791	23	-8	31	17	-2	17	-4	646	93	29	41	261	96	261	101
Identification of the most important quantitative factors according to step regression
Variance inflation factors (VIF) are the same like in the previous case
Model set 1 (soil moisture + phenotypic data + chromosome number)
> summary(model <- lm(CML18~., data=zmienne))
Call:
lm(formula = CML18 ~ ., data = zmienne)
Residuals:
Min 1Q Median 3Q Max
-0.75387 -0.28462 -0.07574 0.11067 1.04701
Coefficients:
Estimate Std. Error t value Pr(>|t|)
(Intercept) 0.287470 0.335706 0.856 0.39765
mc18 0.040433 0.058381 0.693 0.49315
st18 -0.001345 0.001514 -0.888 0.38047
mstl18 0.004102 0.003620 1.133 0.26477
msp18 -0.001915 0.003493 -0.548 0.58700
dt -0.027504 0.028704 -0.958 0.34455
pl 0.032850 0.011718 2.803 0.00819 **
---
Signif. codes: 0 ‘***’ 0.001 ‘**’ 0.01 ‘*’ 0.05 ‘.’ 0.1 ‘ ’ 1
Residual standard error: 0.46 on 35 degrees of freedom
Multiple R-squared: 0.2848, Adjusted R-squared: 0.1622
F-statistic: 2.323 on 6 and 35 DF, p-value: 0.05417
> model1 = step(model)
Start: AIC=-58.89
CML18 ~ mc18 + st18 + mstl18 + msp18 + dt + pl
Df Sum of Sq RSS AIC
- msp18 1 0.06359 7.4683 -60.534
- mc18 1 0.10148 7.5062 -60.322
- st18 1 0.16692 7.5716 -59.957
- dt 1 0.19423 7.5989 -59.806
- mstl18 1 0.27174 7.6764 -59.380
<none> 7.4047 -58.893
- pl 1 1.66260 9.0673 -52.386
Step: AIC=-60.53
CML18 ~ mc18 + st18 + mstl18 + dt + pl
Df Sum of Sq RSS AIC
- mc18 1 0.15210 7.6204 -61.687
- dt 1 0.16144 7.6297 -61.636
- st18 1 0.19580 7.6641 -61.447
- mstl18 1 0.20953 7.6778 -61.372
<none> 7.4683 -60.534
- pl 1 1.59944 9.0677 -54.384
Step: AIC=-61.69
CML18 ~ st18 + mstl18 + dt + pl
Df Sum of Sq RSS AIC
- dt 1 0.16518 7.7856 -62.787
- mstl18 1 0.21770 7.8381 -62.504
- st18 1 0.27304 7.8934 -62.209
<none> 7.6204 -61.687
- pl 1 1.85773 9.4781 -54.525
Step: AIC=-62.79
CML18 ~ st18 + mstl18 + pl
Df Sum of Sq RSS AIC
- mstl18 1 0.15241 7.9380 -63.972
- st18 1 0.35140 8.1370 -62.933
<none> 7.7856 -62.787
- pl 1 1.73128 9.5168 -56.353
Step: AIC=-63.97
CML18 ~ st18 + pl
Df Sum of Sq RSS AIC
- st18 1 0.20777 8.1457 -64.887
<none> 7.9380 -63.972
- pl 1 2.35437 10.2923 -55.063
Step: AIC=-64.89
CML18 ~ pl
Df Sum of Sq RSS AIC
<none> 8.1457 -64.887
- pl 1 2.2077 10.3534 -56.815
> summary(model1)
Call:
lm(formula = CML18 ~ pl, data = zmienne)
Residuals:
Min 1Q Median 3Q Max
-0.6875 -0.2829 -0.1614 0.2266 1.0146
Coefficients:
Estimate Std. Error t value Pr(>|t|)
(Intercept) 0.14327 0.20990 0.683 0.49882
pl 0.03372 0.01024 3.293 0.00208 **
---
Signif. codes: 0 ‘***’ 0.001 ‘**’ 0.01 ‘*’ 0.05 ‘.’ 0.1 ‘ ’ 1
Residual standard error: 0.4513 on 40 degrees of freedom
Multiple R-squared: 0.2132, Adjusted R-squared: 0.1936
F-statistic: 10.84 on 1 and 40 DF, p-value: 0.002082
Model set 2 (altitude + bioclimatic variables of original location)
Since multiple collinearities were detected, the variables were grouped into 18 sets (like in the previous case)
The results:
Model 1 (gr.1)									Model 2								Model 3								Model 4								Model 5								Model 6								Model 7
> summary(model <- lm(CML18~., data=zmienne))									> summary(model <- lm(CML18~., data=zmienne))								> summary(model <- lm(CML18~., data=zmienne))								> summary(model <- lm(CML18~., data=zmienne))								> summary(model <- lm(CML18~., data=zmienne))								> summary(model <- lm(CML18~., data=zmienne))								> summary(model <- lm(CML18~., data=zmienne))
Call:									Call:								Call:								Call:								Call:								Call:								Call:
lm(formula = CML18 ~ ., data = zmienne)									lm(formula = CML18 ~ ., data = zmienne)								lm(formula = CML18 ~ ., data = zmienne)								lm(formula = CML18 ~ ., data = zmienne)								lm(formula = CML18 ~ ., data = zmienne)								lm(formula = CML18 ~ ., data = zmienne)								lm(formula = CML18 ~ ., data = zmienne)
Residuals:									Residuals:								Residuals:								Residuals:								Residuals:								Residuals:								Residuals:
Min 1Q Median 3Q Max									Min 1Q Median 3Q Max								Min 1Q Median 3Q Max								Min 1Q Median 3Q Max								Min 1Q Median 3Q Max								Min 1Q Median 3Q Max								Min 1Q Median 3Q Max
-0.6434 -0.3125 -0.1196 0.3118 0.9159									-0.6337 -0.3029 -0.1545 0.3001 0.9286								-0.6703 -0.3032 -0.1811 0.3759 0.9427								-0.6778 -0.2973 -0.1390 0.3711 0.9203								-0.6962 -0.2763 -0.1382 0.3045 0.9737								-0.6502 -0.3279 -0.1621 0.2851 0.8812								-0.6452 -0.2950 -0.1471 0.3546 0.8695
Coefficients:									Coefficients:								Coefficients:								Coefficients:								Coefficients:								Coefficients:								Coefficients:
Estimate Std. Error t value Pr(>|t|)									Estimate Std. Error t value Pr(>|t|)								Estimate Std. Error t value Pr(>|t|)								Estimate Std. Error t value Pr(>|t|)								Estimate Std. Error t value Pr(>|t|)								Estimate Std. Error t value Pr(>|t|)								Estimate Std. Error t value Pr(>|t|)
(Intercept) 3.5311863 2.5875666 1.365 0.1811									(Intercept) 3.978130 2.474507 1.608 0.1169								(Intercept) 1.7573139 0.3104266 5.661 1.81e-06 ***								(Intercept) 2.2217763 1.1072330 2.007 0.0523 .								(Intercept) 1.2479349 1.0160747 1.228 0.227								(Intercept) 1.683e+00 3.392e-01 4.964 1.49e-05 ***								(Intercept) 3.2214159 1.6933271 1.902 0.0649 .
bio1 0.0083888 0.0616379 0.136 0.8925									bio5 -0.213634 0.159070 -1.343 0.1879								alt 0.0004340 0.0002977 1.458 0.153								alt 0.0004937 0.0002895 1.705 0.0967 .								bio1 0.0178316 0.0386988 0.461 0.648								alt 8.602e-05 1.538e-04 0.559 0.579								bio5 0.0292696 0.0471866 0.620 0.5389
bio2 0.0167055 0.1137315 0.147 0.8841									bio6 0.329882 0.163793 2.014 0.0517 .								bio11 0.1260475 0.0929855 1.356 0.183								bio2 -0.0544043 0.1250611 -0.435 0.6661								bio12 -0.0007528 0.0004653 -1.618 0.114								bio16 -1.884e-03 1.770e-03 -1.064 0.294								bio7 -0.0753660 0.0779519 -0.967 0.3399
bio4 -0.0031806 0.0035068 -0.907 0.3706									bio7 0.086346 0.135426 0.638 0.5279								bio13 -0.0010378 0.0055410 -0.187 0.852								bio11 0.1579232 0.0986857 1.600 0.1183								bio15 0.0044200 0.0149943 0.295 0.770								bio17 -1.987e-03 2.943e-03 -0.675 0.504								bio18 -0.0005949 0.0016306 -0.365 0.7173
bio8 0.0251074 0.0491007 0.511 0.6123									bio15 0.061634 0.043285 1.424 0.1633								bio14 -0.0146269 0.0113679 -1.287 0.206								bio16 0.0006103 0.0026844 0.227 0.8215																---								bio19 -0.0040725 0.0026621 -1.530 0.1346
bio9 0.0170767 0.0579400 0.295 0.7699									bio18 -0.003120 0.002669 -1.169 0.2504								---								bio17 -0.0064027 0.0045426 -1.409 0.1673								Residual standard error: 0.4669 on 38 degrees of freedom								Signif. codes: 0 ‘***’ 0.001 ‘**’ 0.01 ‘*’ 0.05 ‘.’ 0.1 ‘ ’ 1								---
bio12 -0.0010373 0.0005797 -1.789 0.0822 .									bio19 0.002010 0.006895 0.292 0.7723								Signif. codes: 0 ‘***’ 0.001 ‘**’ 0.01 ‘*’ 0.05 ‘.’ 0.1 ‘ ’ 1								---								Multiple R-squared: 0.1999, Adjusted R-squared: 0.1367																Signif. codes: 0 ‘***’ 0.001 ‘**’ 0.01 ‘*’ 0.05 ‘.’ 0.1 ‘ ’ 1
---									---																Signif. codes: 0 ‘***’ 0.001 ‘**’ 0.01 ‘*’ 0.05 ‘.’ 0.1 ‘ ’ 1								F-statistic: 3.165 on 3 and 38 DF, p-value: 0.03539								Residual standard error: 0.4709 on 38 degrees of freedom
Signif. codes: 0 ‘***’ 0.001 ‘**’ 0.01 ‘*’ 0.05 ‘.’ 0.1 ‘ ’ 1									Signif. codes: 0 ‘***’ 0.001 ‘**’ 0.01 ‘*’ 0.05 ‘.’ 0.1 ‘ ’ 1								Residual standard error: 0.4604 on 37 degrees of freedom																								Multiple R-squared: 0.186, Adjusted R-squared: 0.1217								Residual standard error: 0.4725 on 37 degrees of freedom
																	Multiple R-squared: 0.2427, Adjusted R-squared: 0.1608								Residual standard error: 0.4664 on 36 degrees of freedom								> model1 = step(model)								F-statistic: 2.894 on 3 and 38 DF, p-value: 0.04769								Multiple R-squared: 0.2022, Adjusted R-squared: 0.1159
Residual standard error: 0.4745 on 35 degrees of freedom									Residual standard error: 0.4535 on 35 degrees of freedom								F-statistic: 2.964 on 4 and 37 DF, p-value: 0.0321								Multiple R-squared: 0.2436, Adjusted R-squared: 0.1386								Start: AIC=-60.18																F-statistic: 2.344 on 4 and 37 DF, p-value: 0.07259
Multiple R-squared: 0.2388, Adjusted R-squared: 0.1083									Multiple R-squared: 0.3047, Adjusted R-squared: 0.1855																F-statistic: 2.319 on 5 and 36 DF, p-value: 0.06335								CML18 ~ bio1 + bio12 + bio15								> model1 = step(model)
F-statistic: 1.83 on 6 and 35 DF, p-value: 0.1216									F-statistic: 2.557 on 6 and 35 DF, p-value: 0.03694								> model1 = step(model)																								Start: AIC=-59.46								> model1 = step(model)
																	Start: AIC=-60.49								> model1 = step(model)								Df Sum of Sq RSS AIC								CML18 ~ alt + bio16 + bio17								Start: AIC=-58.3
> model1 = step(model)									> model1 = step(model)								CML18 ~ alt + bio11 + bio13 + bio14								Start: AIC=-58.54								- bio15 1 0.01894 8.3028 -62.085																CML18 ~ bio5 + bio7 + bio18 + bio19
Start: AIC=-56.27									Start: AIC=-60.08																CML18 ~ alt + bio2 + bio11 + bio16 + bio17								- bio1 1 0.04628 8.3301 -61.947								Df Sum of Sq RSS AIC
CML18 ~ bio1 + bio2 + bio4 + bio8 + bio9 + bio12									CML18 ~ bio5 + bio6 + bio7 + bio15 + bio18 + bio19								Df Sum of Sq RSS AIC																<none> 8.2838 -60.181								- alt 1 0.06940 8.4971 -61.114								Df Sum of Sq RSS AIC
																	- bio13 1 0.00743 7.8486 -62.448								Df Sum of Sq RSS AIC								- bio12 1 0.57071 8.8546 -59.383								- bio17 1 0.10108 8.5288 -60.957								- bio18 1 0.02971 8.2897 -60.151
Df Sum of Sq RSS AIC									Df Sum of Sq RSS AIC								- bio14 1 0.35085 8.1920 -60.650								- bio16 1 0.01124 7.8424 -60.481																- bio16 1 0.25117 8.6789 -60.225								- bio5 1 0.08590 8.3459 -59.868
- bio1 1 0.00417 7.8854 -58.252									- bio19 1 0.01748 7.2160 -61.977								<none> 7.8411 -60.488								- bio2 1 0.04117 7.8723 -60.321								Step: AIC=-62.09								<none> 8.4277 -59.458								- bio7 1 0.20868 8.4687 -59.254
- bio2 1 0.00486 7.8861 -58.248									- bio7 1 0.08361 7.2822 -61.594								- bio11 1 0.38942 8.2306 -60.452								<none> 7.8312 -58.541								CML18 ~ bio1 + bio12																<none> 8.2600 -58.302
- bio9 1 0.01956 7.9008 -58.170									- bio18 1 0.28100 7.4796 -60.471								- alt 1 0.45028 8.2914 -60.143								- bio17 1 0.43215 8.2633 -58.285																Step: AIC=-61.11								- bio19 1 0.52244 8.7824 -57.726
- bio8 1 0.05888 7.9401 -57.961									<none> 7.1986 -60.079																- bio11 1 0.55707 8.3882 -57.655								Df Sum of Sq RSS AIC								CML18 ~ bio16 + bio17
- bio4 1 0.18524 8.0664 -57.298									- bio5 1 0.37097 7.5695 -59.969								Step: AIC=-62.45								- alt 1 0.63267 8.4638 -57.278								- bio1 1 0.02879 8.3316 -63.940																Step: AIC=-60.15
<none> 7.8812 -56.274									- bio15 1 0.41701 7.6156 -59.714								CML18 ~ alt + bio11 + bio14																<none> 8.3028 -62.085								Df Sum of Sq RSS AIC								CML18 ~ bio5 + bio7 + bio19
- bio12 1 0.72091 8.6021 -54.598									- bio6 1 0.83427 8.0328 -57.474																Step: AIC=-60.48								- bio12 1 1.14024 9.4430 -58.681								- bio17 1 0.083483 8.5806 -62.703
																	Df Sum of Sq RSS AIC								CML18 ~ alt + bio2 + bio11 + bio17																- bio16 1 0.194005 8.6911 -62.165								Df Sum of Sq RSS AIC
Step: AIC=-58.25									Step: AIC=-61.98								<none> 7.8486 -62.448																Step: AIC=-63.94								<none> 8.4971 -61.114								- bio5 1 0.22806 8.5178 -61.012
CML18 ~ bio2 + bio4 + bio8 + bio9 + bio12									CML18 ~ bio5 + bio6 + bio7 + bio15 + bio18								- alt 1 0.64689 8.4955 -61.122								Df Sum of Sq RSS AIC								CML18 ~ bio12																- bio7 1 0.36204 8.6517 -60.356
																	- bio11 1 0.78663 8.6352 -60.437								- bio2 1 0.03085 7.8733 -62.316																Step: AIC=-62.7								<none> 8.2897 -60.151
Df Sum of Sq RSS AIC									Df Sum of Sq RSS AIC								- bio14 1 1.70172 9.5503 -56.206								<none> 7.8424 -60.481								Df Sum of Sq RSS AIC								CML18 ~ bio16								- bio19 1 1.36102 9.6507 -55.767
- bio2 1 0.00451 7.8899 -60.228									- bio7 1 0.10664 7.3227 -63.361								> summary(model1)								- alt 1 0.66014 8.5025 -59.087								<none> 8.3316 -63.940
- bio9 1 0.03906 7.9244 -60.044									<none> 7.2160 -61.977																- bio11 1 0.83295 8.6753 -58.242								- bio12 1 2.0219 10.3534 -56.815								Df Sum of Sq RSS AIC								Step: AIC=-61.01
- bio8 1 0.11119 7.9966 -59.664									- bio5 1 0.45155 7.6676 -61.428								Call:								- bio17 1 1.70630 9.5487 -54.213								> summary(model1)								<none> 8.5806 -62.703								CML18 ~ bio7 + bio19
- bio4 1 0.18869 8.0741 -59.259									- bio6 1 0.84722 8.0633 -59.315								lm(formula = CML18 ~ alt + bio11 + bio14, data = zmienne)																								- bio16 1 1.7728 10.3534 -56.815
<none> 7.8854 -58.252									- bio18 1 0.87653 8.0926 -59.162																Step: AIC=-62.32								Call:								> summary(model1)								Df Sum of Sq RSS AIC
- bio12 1 0.75928 8.6446 -56.391									- bio15 1 1.47124 8.6873 -56.184								Residuals:								CML18 ~ alt + bio11 + bio17								lm(formula = CML18 ~ bio12, data = zmienne)																- bio7 1 0.13547 8.6532 -62.349
																	Min 1Q Median 3Q Max																								Call:								<none> 8.5178 -61.012
Step: AIC=-60.23									Step: AIC=-63.36								-0.6758 -0.2926 -0.1768 0.3852 0.9322								Df Sum of Sq RSS AIC								Residuals:								lm(formula = CML18 ~ bio16, data = zmienne)								- bio19 1 1.42032 9.9381 -56.534
CML18 ~ bio4 + bio8 + bio9 + bio12									CML18 ~ bio5 + bio6 + bio15 + bio18																<none> 7.8733 -62.316								Min 1Q Median 3Q Max
																	Coefficients:								- alt 1 0.66759 8.5408 -60.898								-0.6795 -0.2773 -0.1486 0.2879 0.8827								Residuals:								Step: AIC=-62.35
Df Sum of Sq RSS AIC									Df Sum of Sq RSS AIC								Estimate Std. Error t value Pr(>|t|)								- bio11 1 0.80565 8.6789 -60.225																Min 1Q Median 3Q Max								CML18 ~ bio19
- bio9 1 0.03498 7.9249 -62.042									<none> 7.3227 -63.361								(Intercept) 1.733011 0.278403 6.225 2.8e-07 ***								- bio17 1 1.67704 9.5503 -56.206								Coefficients:								-0.6776 -0.3457 -0.1653 0.2811 0.9007
- bio8 1 0.15824 8.0481 -61.394									- bio18 1 0.77558 8.0983 -61.133								alt 0.000460 0.000260 1.770 0.08479 .								> summary(model1)								Estimate Std. Error t value Pr(>|t|)																Df Sum of Sq RSS AIC
- bio4 1 0.18807 8.0779 -61.238									- bio5 1 0.89232 8.2150 -60.532								bio11 0.137241 0.070324 1.952 0.05839 .																(Intercept) 1.6475761 0.2824883 5.832 8.13e-07 ***								Coefficients:								<none> 8.6532 -62.349
<none> 7.8899 -60.228									- bio6 1 1.11559 8.4383 -59.405								bio14 -0.016457 0.005733 -2.870 0.00666 **								Call:								bio12 -0.0009137 0.0002933 -3.116 0.00339 **								Estimate Std. Error t value Pr(>|t|)								- bio19 1 1.7002 10.3534 -56.815
- bio12 1 0.75483 8.6447 -58.390									- bio15 1 1.42984 8.7525 -57.870								---								lm(formula = CML18 ~ alt + bio11 + bio17, data = zmienne)								---								(Intercept) 1.6678864 0.3118522 5.348 3.88e-06 ***								> summary(model1)
									> summary(model1)								Signif. codes: 0 ‘***’ 0.001 ‘**’ 0.01 ‘*’ 0.05 ‘.’ 0.1 ‘ ’ 1																Signif. codes: 0 ‘***’ 0.001 ‘**’ 0.01 ‘*’ 0.05 ‘.’ 0.1 ‘ ’ 1								bio16 -0.0024531 0.0008533 -2.875 0.00645 **
Step: AIC=-62.04																									Residuals:																---								Call:
CML18 ~ bio4 + bio8 + bio12									Call:								Residual standard error: 0.4545 on 38 degrees of freedom								Min 1Q Median 3Q Max								Residual standard error: 0.4564 on 40 degrees of freedom								Signif. codes: 0 ‘***’ 0.001 ‘**’ 0.01 ‘*’ 0.05 ‘.’ 0.1 ‘ ’ 1								lm(formula = CML18 ~ bio19, data = zmienne)
									lm(formula = CML18 ~ bio5 + bio6 + bio15 + bio18, data = zmienne)								Multiple R-squared: 0.2419, Adjusted R-squared: 0.1821								-0.6998 -0.2727 -0.1715 0.3417 0.9484								Multiple R-squared: 0.1953, Adjusted R-squared: 0.1752
Df Sum of Sq RSS AIC																	F-statistic: 4.043 on 3 and 38 DF, p-value: 0.01372																F-statistic: 9.707 on 1 and 40 DF, p-value: 0.00339								Residual standard error: 0.4632 on 40 degrees of freedom								Residuals:
- bio8 1 0.25084 8.1757 -62.733									Residuals:																Coefficients:																Multiple R-squared: 0.1712, Adjusted R-squared: 0.1505								Min 1Q Median 3Q Max
<none> 7.9249 -62.042									Min 1Q Median 3Q Max																Estimate Std. Error t value Pr(>|t|)																F-statistic: 8.264 on 1 and 40 DF, p-value: 0.006448								-0.7328 -0.2915 -0.1022 0.3457 0.9250
- bio4 1 0.39173 8.3166 -62.016									-0.6392 -0.3011 -0.1265 0.2942 0.8887								>								(Intercept) 1.7520678 0.2854804 6.137 3.69e-07 ***								>
- bio12 1 1.35200 9.2769 -57.426																									alt 0.0004722 0.0002631 1.795 0.08061 .																								Coefficients:
									Coefficients:																bio11 0.1393147 0.0706495 1.972 0.05593 .																>								Estimate Std. Error t value Pr(>|t|)
Step: AIC=-62.73									Estimate Std. Error t value Pr(>|t|)																bio17 -0.0053493 0.0018802 -2.845 0.00712 **																								(Intercept) 1.414876 0.232388 6.088 3.55e-07 ***
CML18 ~ bio4 + bio12									(Intercept) 4.343305 1.681995 2.582 0.0139 *																---																								bio19 -0.003799 0.001355 -2.803 0.00776 **
									bio5 -0.125298 0.059009 -2.123 0.0405 *																Signif. codes: 0 ‘***’ 0.001 ‘**’ 0.01 ‘*’ 0.05 ‘.’ 0.1 ‘ ’ 1																								---
Df Sum of Sq RSS AIC									bio6 0.240757 0.101406 2.374 0.0229 *																																								Signif. codes: 0 ‘***’ 0.001 ‘**’ 0.01 ‘*’ 0.05 ‘.’ 0.1 ‘ ’ 1
- bio4 1 0.15586 8.3316 -63.940									bio15 0.049467 0.018404 2.688 0.0107 *																Residual standard error: 0.4552 on 38 degrees of freedom
<none> 8.1757 -62.733									bio18 -0.002192 0.001107 -1.980 0.0552 .																Multiple R-squared: 0.2396, Adjusted R-squared: 0.1795																								Residual standard error: 0.4651 on 40 degrees of freedom
- bio12 1 1.55397 9.7297 -57.425									---																F-statistic: 3.99 on 3 and 38 DF, p-value: 0.0145																								Multiple R-squared: 0.1642, Adjusted R-squared: 0.1433
									Signif. codes: 0 ‘***’ 0.001 ‘**’ 0.01 ‘*’ 0.05 ‘.’ 0.1 ‘ ’ 1																																								F-statistic: 7.859 on 1 and 40 DF, p-value: 0.007762
Step: AIC=-63.94
CML18 ~ bio12									Residual standard error: 0.4449 on 37 degrees of freedom																>
									Multiple R-squared: 0.2927, Adjusted R-squared: 0.2163																																								>
Df Sum of Sq RSS AIC									F-statistic: 3.828 on 4 and 37 DF, p-value: 0.01058
<none> 8.3316 -63.940
- bio12 1 2.0219 10.3534 -56.815
> summary(model1)									>
Call:
lm(formula = CML18 ~ bio12, data = zmienne)
Residuals:
Min 1Q Median 3Q Max
-0.6795 -0.2773 -0.1486 0.2879 0.8827
Coefficients:
Estimate Std. Error t value Pr(>|t|)
(Intercept) 1.6475761 0.2824883 5.832 8.13e-07 ***
bio12 -0.0009137 0.0002933 -3.116 0.00339 **
---
Signif. codes: 0 ‘***’ 0.001 ‘**’ 0.01 ‘*’ 0.05 ‘.’ 0.1 ‘ ’ 1
Residual standard error: 0.4564 on 40 degrees of freedom
Multiple R-squared: 0.1953, Adjusted R-squared: 0.1752
F-statistic: 9.707 on 1 and 40 DF, p-value: 0.00339
Summarising:
Estimate Std. Error t value Pr(>|t|)							Model characteristic:
alt 0.0004722 0.0002631 1.795 0.08061 .							Multiple R-squared: 0.2396, Adjusted R-squared: 0.1795							F-statistic: 3.99 on 3 and 38 DF, p-value: 0.0145
alt 0.000460 0.000260 1.770 0.08479 .							Multiple R-squared: 0.2419, Adjusted R-squared: 0.1821							F-statistic: 4.043 on 3 and 38 DF, p-value: 0.01372
bio4 0.002182 0.001426 1.531 0.1340							Multiple R-squared: 0.1551, Adjusted R-squared: 0.1118							F-statistic: 3.58 on 2 and 39 DF, p-value: 0.03738
bio5 -0.093992 0.056540 -1.662 0.10466							Multiple R-squared: 0.2364, Adjusted R-squared: 0.1762							F-statistic: 3.923 on 3 and 38 DF, p-value: 0.01558
bio5 -0.076651 0.053399 -1.435 0.1593							Multiple R-squared: 0.2265, Adjusted R-squared: 0.1654							F-statistic: 3.709 on 3 and 38 DF, p-value: 0.01958
bio5 -0.125298 0.059009 -2.123 0.0405 *							Multiple R-squared: 0.2927, Adjusted R-squared: 0.2163							F-statistic: 3.828 on 4 and 37 DF, p-value: 0.01058
bio6 0.151240 0.078257 1.933 0.06077 .							Multiple R-squared: 0.2364, Adjusted R-squared: 0.1762							F-statistic: 3.923 on 3 and 38 DF, p-value: 0.01558
bio6 0.05492 0.03472 1.582 0.121511							Multiple R-squared: 0.05889, Adjusted R-squared: 0.03536							F-statistic: 2.503 on 1 and 40 DF, p-value: 0.1215
bio6 0.129565 0.075212 1.723 0.0931 .							Multiple R-squared: 0.2265, Adjusted R-squared: 0.1654							F-statistic: 3.709 on 3 and 38 DF, p-value: 0.01958
bio6 0.240757 0.101406 2.374 0.0229 *							Multiple R-squared: 0.2927, Adjusted R-squared: 0.2163							F-statistic: 3.828 on 4 and 37 DF, p-value: 0.01058
bio9 0.078974 0.037740 2.093 0.0429 *							Multiple R-squared: 0.1551, Adjusted R-squared: 0.1118							F-statistic: 3.58 on 2 and 39 DF, p-value: 0.03738
bio11 0.1393147 0.0706495 1.972 0.05593 .							Multiple R-squared: 0.2396, Adjusted R-squared: 0.1795							F-statistic: 3.99 on 3 and 38 DF, p-value: 0.0145
bio11 0.137241 0.070324 1.952 0.05839 .							Multiple R-squared: 0.2419, Adjusted R-squared: 0.1821							F-statistic: 4.043 on 3 and 38 DF, p-value: 0.01372
bio12 -0.0009137 0.0002933 -3.116 0.00339 **							Multiple R-squared: 0.1953, Adjusted R-squared: 0.1752							F-statistic: 9.707 on 1 and 40 DF, p-value: 0.00339
bio12 -0.0009137 0.0002933 -3.116 0.00339 **							Multiple R-squared: 0.1953, Adjusted R-squared: 0.1752							F-statistic: 9.707 on 1 and 40 DF, p-value: 0.00339
bio12 -0.0009137 0.0002933 -3.116 0.00339 **							Multiple R-squared: 0.1953, Adjusted R-squared: 0.1752							F-statistic: 9.707 on 1 and 40 DF, p-value: 0.00339
bio12 -0.0009137 0.0002933 -3.116 0.00339 **							Multiple R-squared: 0.1953, Adjusted R-squared: 0.1752							F-statistic: 9.707 on 1 and 40 DF, p-value: 0.00339
bio13 -0.006801 0.002188 -3.108 0.00346 **							Multiple R-squared: 0.1946, Adjusted R-squared: 0.1744							F-statistic: 9.662 on 1 and 40 DF, p-value: 0.003457
bio13 -0.006801 0.002188 -3.108 0.00346 **							Multiple R-squared: 0.1946, Adjusted R-squared: 0.1744							F-statistic: 9.662 on 1 and 40 DF, p-value: 0.003457
bio14 -0.018193 0.006521 -2.790 0.0082 **							Multiple R-squared: 0.2265, Adjusted R-squared: 0.1654							F-statistic: 3.709 on 3 and 38 DF, p-value: 0.01958
bio14 -0.016457 0.005733 -2.870 0.00666 **							Multiple R-squared: 0.2419, Adjusted R-squared: 0.1821							F-statistic: 4.043 on 3 and 38 DF, p-value: 0.01372
bio15 0.049467 0.018404 2.688 0.0107 *							Multiple R-squared: 0.2927, Adjusted R-squared: 0.2163							F-statistic: 3.828 on 4 and 37 DF, p-value: 0.01058
bio16 -0.0024531 0.0008533 -2.875 0.00645 **							Multiple R-squared: 0.1712, Adjusted R-squared: 0.1505							F-statistic: 8.264 on 1 and 40 DF, p-value: 0.006448
bio16 -0.0024531 0.0008533 -2.875 0.00645 **							Multiple R-squared: 0.1712, Adjusted R-squared: 0.1505							F-statistic: 8.264 on 1 and 40 DF, p-value: 0.006448
bio17 -0.006451 0.002229 -2.895 0.00626 **							Multiple R-squared: 0.2364, Adjusted R-squared: 0.1762							F-statistic: 3.923 on 3 and 38 DF, p-value: 0.01558
bio17 -0.0053493 0.0018802 -2.845 0.00712 **							Multiple R-squared: 0.2396, Adjusted R-squared: 0.1795							F-statistic: 3.99 on 3 and 38 DF, p-value: 0.0145
bio18 -0.0023256 0.0008699 -2.673 0.0108 *							Multiple R-squared: 0.1516, Adjusted R-squared: 0.1304							F-statistic: 7.146 on 1 and 40 DF, p-value: 0.01082
bio18 -0.002192 0.001107 -1.980 0.0552 .							Multiple R-squared: 0.2927, Adjusted R-squared: 0.2163							F-statistic: 3.828 on 4 and 37 DF, p-value: 0.01058
bio19 -0.003799 0.001355 -2.803 0.00776 **							Multiple R-squared: 0.1642, Adjusted R-squared: 0.1433							F-statistic: 7.859 on 1 and 40 DF, p-value: 0.007762
bio19 -0.003799 0.001355 -2.803 0.00776 **							Multiple R-squared: 0.1642, Adjusted R-squared: 0.1433							F-statistic: 7.859 on 1 and 40 DF, p-value: 0.007762
The most important is bio12 (it occurres four times), but the other variables (especially bio13,14,16,17,19) can be taken into accound. It is worth noting that the mentioned variables are collinear with bio12
Model set 3 (the most important variables from Model set 1 and Model set 2)
We need several models because of colinearities of bio12 with the other ones.
> summary(model <- lm(CML18~., data=zmienne))								> summary(model <- lm(CML18~., data=zmienne))								> summary(model <- lm(CML18~., data=zmienne))								> summary(model <- lm(CML18~., data=zmienne))								> summary(model <- lm(CML18~., data=zmienne))								> summary(model <- lm(CML18~., data=zmienne))								> summary(model <- lm(CML18~., data=zmienne))
Call:								Call:								Call:								Call:								Call:								Call:								Call:
lm(formula = CML18 ~ ., data = zmienne)								lm(formula = CML18 ~ ., data = zmienne)								lm(formula = CML18 ~ ., data = zmienne)								lm(formula = CML18 ~ ., data = zmienne)								lm(formula = CML18 ~ ., data = zmienne)								lm(formula = CML18 ~ ., data = zmienne)								lm(formula = CML18 ~ ., data = zmienne)
Residuals:								Residuals:								Residuals:								Residuals:								Residuals:								Residuals:								Residuals:
Min 1Q Median 3Q Max								Min 1Q Median 3Q Max								Min 1Q Median 3Q Max								Min 1Q Median 3Q Max								Min 1Q Median 3Q Max								Min 1Q Median 3Q Max								Min 1Q Median 3Q Max
-0.5718 -0.2630 -0.1615 0.2597 0.9598								-0.5705 -0.2545 -0.1720 0.2550 0.9491								-0.6063 -0.2494 -0.1526 0.2346 0.9512								-0.5691 -0.2566 -0.1697 0.2618 0.9619								-0.6070 -0.2485 -0.1488 0.2411 0.9751								-0.6098 -0.2500 -0.1396 0.2416 0.9977								-0.5768 -0.2577 -0.1603 0.2514 0.9789
Coefficients:								Coefficients:								Coefficients:								Coefficients:								Coefficients:								Coefficients:								Coefficients:
Estimate Std. Error t value Pr(>|t|)								Estimate Std. Error t value Pr(>|t|)								Estimate Std. Error t value Pr(>|t|)								Estimate Std. Error t value Pr(>|t|)								Estimate Std. Error t value Pr(>|t|)								Estimate Std. Error t value Pr(>|t|)								Estimate Std. Error t value Pr(>|t|)
(Intercept) 0.8527634 0.5348475 1.594 0.1189								(Intercept) 0.818177 0.591312 1.384 0.175								(Intercept) 0.6237226 0.6198893 1.006 0.3207								(Intercept) 0.829658 0.589793 1.407 0.168								(Intercept) 6.357e-01 6.194e-01 1.026 0.3112								(Intercept) 0.6478316 0.6135017 1.056 0.298								(Intercept) 0.830226 0.587621 1.413 0.166
pl 0.0222930 0.0128556 1.734 0.0908 .								pl 0.022492 0.013622 1.651 0.107								pl 0.0254851 0.0137423 1.854 0.0714 .								pl 0.022422 0.013625 1.646 0.108								pl 2.550e-02 1.377e-02 1.852 0.0718 .								pl 0.0252642 0.0137012 1.844 0.073 .								pl 0.022368 0.013588 1.646 0.108
bio12 -0.0005237 0.0003640 -1.439 0.1582								bio13 -0.001839 0.004534 -0.406 0.687								bio14 -0.0076360 0.0087801 -0.870 0.3899								bio13 -0.002043 0.004427 -0.461 0.647								bio16 4.727e-05 1.836e-03 0.026 0.9796								bio16 0.0000321 0.0016880 0.019 0.985								bio13 -0.001791 0.004172 -0.429 0.670
---								bio14 -0.004511 0.008360 -0.540 0.593								bio16 0.0001315 0.0018383 0.072 0.9433								bio17 -0.001319 0.002628 -0.502 0.619								bio17 -2.299e-03 2.824e-03 -0.814 0.4206								bio19 -0.0021610 0.0023409 -0.923 0.362								bio19 -0.001431 0.002234 -0.641 0.526
Signif. codes: 0 ‘***’ 0.001 ‘**’ 0.01 ‘*’ 0.05 ‘.’ 0.1 ‘ ’ 1																---																---								---
								Residual standard error: 0.4514 on 38 degrees of freedom								Signif. codes: 0 ‘***’ 0.001 ‘**’ 0.01 ‘*’ 0.05 ‘.’ 0.1 ‘ ’ 1								Residual standard error: 0.4516 on 38 degrees of freedom								Signif. codes: 0 ‘***’ 0.001 ‘**’ 0.01 ‘*’ 0.05 ‘.’ 0.1 ‘ ’ 1								Signif. codes: 0 ‘***’ 0.001 ‘**’ 0.01 ‘*’ 0.05 ‘.’ 0.1 ‘ ’ 1								Residual standard error: 0.4507 on 38 degrees of freedom
Residual standard error: 0.4454 on 39 degrees of freedom								Multiple R-squared: 0.2522, Adjusted R-squared: 0.1932																Multiple R-squared: 0.2514, Adjusted R-squared: 0.1923																								Multiple R-squared: 0.2545, Adjusted R-squared: 0.1957
Multiple R-squared: 0.2529, Adjusted R-squared: 0.2146								F-statistic: 4.272 on 3 and 38 DF, p-value: 0.01077								Residual standard error: 0.4523 on 38 degrees of freedom								F-statistic: 4.254 on 3 and 38 DF, p-value: 0.01097								Residual standard error: 0.4529 on 38 degrees of freedom								Residual standard error: 0.4518 on 38 degrees of freedom								F-statistic: 4.325 on 3 and 38 DF, p-value: 0.01019
F-statistic: 6.601 on 2 and 39 DF, p-value: 0.003396																Multiple R-squared: 0.2491, Adjusted R-squared: 0.1898																Multiple R-squared: 0.2472, Adjusted R-squared: 0.1878								Multiple R-squared: 0.2509, Adjusted R-squared: 0.1918
								> model1 = step(model)								F-statistic: 4.201 on 3 and 38 DF, p-value: 0.0116								> model1 = step(model)								F-statistic: 4.16 on 3 and 38 DF, p-value: 0.01211								F-statistic: 4.243 on 3 and 38 DF, p-value: 0.01111								> model1 = step(model)
> model1 = step(model)								Start: AIC=-63.02																Start: AIC=-62.98																								Start: AIC=-63.15
Start: AIC=-65.06								CML18 ~ pl + bio13 + bio14								> model1 = step(model)								CML18 ~ pl + bio13 + bio17								> model1 = step(model)								> model1 = step(model)								CML18 ~ pl + bio13 + bio19
CML18 ~ pl + bio12																Start: AIC=-62.84																Start: AIC=-62.74								Start: AIC=-62.95
								Df Sum of Sq RSS AIC								CML18 ~ pl + bio14 + bio16								Df Sum of Sq RSS AIC								CML18 ~ pl + bio16 + bio17								CML18 ~ pl + bio16 + bio19								Df Sum of Sq RSS AIC
Df Sum of Sq RSS AIC								- bio13 1 0.03353 7.7758 -64.839																- bio13 1 0.04342 7.7937 -64.743																								- bio13 1 0.03742 7.7557 -64.948
<none> 7.7351 -65.060								- bio14 1 0.05934 7.8016 -64.700								Df Sum of Sq RSS AIC								- bio17 1 0.05134 7.8016 -64.700								Df Sum of Sq RSS AIC								Df Sum of Sq RSS AIC								- bio19 1 0.08338 7.8016 -64.700
- bio12 1 0.41060 8.1457 -64.887								<none> 7.7423 -63.021								- bio16 1 0.00105 7.7758 -64.839								<none> 7.7503 -62.977								- bio16 1 0.00014 7.7937 -64.743								- bio16 1 0.00007 7.7557 -64.948								<none> 7.7182 -63.151
- pl 1 0.59643 8.3316 -63.940								- pl 1 0.55543 8.2977 -62.111								- bio14 1 0.15475 7.9295 -64.017								- pl 1 0.55231 8.3026 -62.086								- bio17 1 0.13596 7.9295 -64.017								- bio19 1 0.17394 7.9295 -64.017								- pl 1 0.55042 8.2687 -62.258
> summary(model1)																<none> 7.7748 -62.845																<none> 7.7936 -62.744								<none> 7.7556 -62.949
								Step: AIC=-64.84								- pl 1 0.70365 8.4784 -61.206								Step: AIC=-64.74								- pl 1 0.70356 8.4971 -61.114								- pl 1 0.69395 8.4495 -61.349								Step: AIC=-64.95
Call:								CML18 ~ pl + bio14																CML18 ~ pl + bio17																								CML18 ~ pl + bio19
lm(formula = CML18 ~ pl + bio12, data = zmienne)																Step: AIC=-64.84																Step: AIC=-64.74								Step: AIC=-64.95
								Df Sum of Sq RSS AIC								CML18 ~ pl + bio14								Df Sum of Sq RSS AIC								CML18 ~ pl + bio17								CML18 ~ pl + bio19								Df Sum of Sq RSS AIC
Residuals:								- bio14 1 0.36992 8.1457 -64.887																- bio17 1 0.35204 8.1457 -64.887																								<none> 7.7557 -64.948
Min 1Q Median 3Q Max								<none> 7.7758 -64.839								Df Sum of Sq RSS AIC								<none> 7.7937 -64.743								Df Sum of Sq RSS AIC								Df Sum of Sq RSS AIC								- bio19 1 0.39008 8.1457 -64.887
-0.5718 -0.2630 -0.1615 0.2597 0.9598								- pl 1 0.87009 8.6459 -62.384								- bio14 1 0.36992 8.1457 -64.887								- pl 1 0.89743 8.6911 -62.165								- bio17 1 0.35204 8.1457 -64.887								<none> 7.7557 -64.948								- pl 1 0.89758 8.6532 -62.349
																<none> 7.7758 -64.839																<none> 7.7937 -64.743								- bio19 1 0.39008 8.1457 -64.887								> summary(model1)
Coefficients:								Step: AIC=-64.89								- pl 1 0.87009 8.6459 -62.384								Step: AIC=-64.89								- pl 1 0.89743 8.6911 -62.165								- pl 1 0.89758 8.6532 -62.349
Estimate Std. Error t value Pr(>|t|)								CML18 ~ pl																CML18 ~ pl																> summary(model1)								Call:
(Intercept) 0.8527634 0.5348475 1.594 0.1189																Step: AIC=-64.89																Step: AIC=-64.89																lm(formula = CML18 ~ pl + bio19, data = zmienne)
pl 0.0222930 0.0128556 1.734 0.0908 .								Df Sum of Sq RSS AIC								CML18 ~ pl								Df Sum of Sq RSS AIC								CML18 ~ pl								Call:
bio12 -0.0005237 0.0003640 -1.439 0.1582								<none> 8.1457 -64.887																<none> 8.1457 -64.887																lm(formula = CML18 ~ pl + bio19, data = zmienne)								Residuals:
---								- pl 1 2.2077 10.3534 -56.815								Df Sum of Sq RSS AIC								- pl 1 2.2077 10.3534 -56.815								Df Sum of Sq RSS AIC																Min 1Q Median 3Q Max
Signif. codes: 0 ‘***’ 0.001 ‘**’ 0.01 ‘*’ 0.05 ‘.’ 0.1 ‘ ’ 1								> summary(model1)								<none> 8.1457 -64.887								> summary(model1)								<none> 8.1457 -64.887								Residuals:								-0.6086 -0.2496 -0.1400 0.2414 0.9973
																- pl 1 2.2077 10.3534 -56.815																- pl 1 2.2077 10.3534 -56.815								Min 1Q Median 3Q Max
Residual standard error: 0.4454 on 39 degrees of freedom								Call:								> summary(model1)								Call:								> summary(model1)								-0.6086 -0.2496 -0.1400 0.2414 0.9973								Coefficients:
Multiple R-squared: 0.2529, Adjusted R-squared: 0.2146								lm(formula = CML18 ~ pl, data = zmienne)																lm(formula = CML18 ~ pl, data = zmienne)																								Estimate Std. Error t value Pr(>|t|)
F-statistic: 6.601 on 2 and 39 DF, p-value: 0.003396																Call:																Call:								Coefficients:								(Intercept) 0.656219 0.420906 1.559 0.127
								Residuals:								lm(formula = CML18 ~ pl, data = zmienne)								Residuals:								lm(formula = CML18 ~ pl, data = zmienne)								Estimate Std. Error t value Pr(>|t|)								pl 0.025138 0.011832 2.125 0.040 *
								Min 1Q Median 3Q Max																Min 1Q Median 3Q Max																(Intercept) 0.656219 0.420906 1.559 0.127								bio19 -0.002127 0.001519 -1.401 0.169
>								-0.6875 -0.2829 -0.1614 0.2266 1.0146								Residuals:								-0.6875 -0.2829 -0.1614 0.2266 1.0146								Residuals:								pl 0.025138 0.011832 2.125 0.040 *								---
																Min 1Q Median 3Q Max																Min 1Q Median 3Q Max								bio19 -0.002127 0.001519 -1.401 0.169								Signif. codes: 0 ‘***’ 0.001 ‘**’ 0.01 ‘*’ 0.05 ‘.’ 0.1 ‘ ’ 1
								Coefficients:								-0.6875 -0.2829 -0.1614 0.2266 1.0146								Coefficients:								-0.6875 -0.2829 -0.1614 0.2266 1.0146								---
								Estimate Std. Error t value Pr(>|t|)																Estimate Std. Error t value Pr(>|t|)																Signif. codes: 0 ‘***’ 0.001 ‘**’ 0.01 ‘*’ 0.05 ‘.’ 0.1 ‘ ’ 1								Residual standard error: 0.4459 on 39 degrees of freedom
								(Intercept) 0.14327 0.20990 0.683 0.49882								Coefficients:								(Intercept) 0.14327 0.20990 0.683 0.49882								Coefficients:																Multiple R-squared: 0.2509, Adjusted R-squared: 0.2125
								pl 0.03372 0.01024 3.293 0.00208 **								Estimate Std. Error t value Pr(>|t|)								pl 0.03372 0.01024 3.293 0.00208 **								Estimate Std. Error t value Pr(>|t|)								Residual standard error: 0.4459 on 39 degrees of freedom								F-statistic: 6.532 on 2 and 39 DF, p-value: 0.003576
								---								(Intercept) 0.14327 0.20990 0.683 0.49882								---								(Intercept) 0.14327 0.20990 0.683 0.49882								Multiple R-squared: 0.2509, Adjusted R-squared: 0.2125
								Signif. codes: 0 ‘***’ 0.001 ‘**’ 0.01 ‘*’ 0.05 ‘.’ 0.1 ‘ ’ 1								pl 0.03372 0.01024 3.293 0.00208 **								Signif. codes: 0 ‘***’ 0.001 ‘**’ 0.01 ‘*’ 0.05 ‘.’ 0.1 ‘ ’ 1								pl 0.03372 0.01024 3.293 0.00208 **								F-statistic: 6.532 on 2 and 39 DF, p-value: 0.003576
																---																---																>
								Residual standard error: 0.4513 on 40 degrees of freedom								Signif. codes: 0 ‘***’ 0.001 ‘**’ 0.01 ‘*’ 0.05 ‘.’ 0.1 ‘ ’ 1								Residual standard error: 0.4513 on 40 degrees of freedom								Signif. codes: 0 ‘***’ 0.001 ‘**’ 0.01 ‘*’ 0.05 ‘.’ 0.1 ‘ ’ 1
								Multiple R-squared: 0.2132, Adjusted R-squared: 0.1936																Multiple R-squared: 0.2132, Adjusted R-squared: 0.1936																>
								F-statistic: 10.84 on 1 and 40 DF, p-value: 0.002082								Residual standard error: 0.4513 on 40 degrees of freedom								F-statistic: 10.84 on 1 and 40 DF, p-value: 0.002082								Residual standard error: 0.4513 on 40 degrees of freedom
																Multiple R-squared: 0.2132, Adjusted R-squared: 0.1936																Multiple R-squared: 0.2132, Adjusted R-squared: 0.1936
																F-statistic: 10.84 on 1 and 40 DF, p-value: 0.002082																F-statistic: 10.84 on 1 and 40 DF, p-value: 0.002082
								>																>
The chromosome number occaurred to be the most important.

## Sheet: Table S4 - Stress 2019
Changes in global DNA methylation under climatic stress in two related grasses suggest a possible epigenetic role in the ecological success of polyploids
Przemysław P. Tomczyk* (a, b), Marcin Kiedrzyński (a), Ewa Forma (c), Katarzyna M. Zielińska (a), Edyta Kiedrzyńska (d, e)
a - Department of Biogeography, Paleoecology and Nature Conservation, Faculty of Biology and Environmental Protection, University of Lodz, Banacha 1/3, 90-237 Lodz, Poland
b - The National Institute of Horticultural Research, Konstytucji 3 Maja 1/3, 96-100 Skierniewice, Poland
c - Department of Cytobiochemistry, Faculty of Biology and Environmental Protection, University of Lodz, Pomorska St. 141/143, 90-236 Lodz, Poland
d - European Regional Centre for Ecohydrology of the Polish Academy of Sciences, Tylna 3, 90-364 Lodz, Poland
e - UNESCO Chair on Ecohydrology and Applied Ecology, Faculty of Biology and Environmental Protection, University of Lodz, Banacha 12/16, 90-237 Lodz, Poland
Analysis of level of metylation - stress in 2019
Data:
Variables:	Garden Code	Metylation Level	Soil Moisture	No. Stalks	Mean Stalk Length	Mean No. Spikelets	Diameter Tuft	Ploidy (chromosome number)	Altitude	bio1	bio2	bio4	bio5	bio6	bio7	bio8	bio9	bio10	bio11	bio12	bio13	bio14	bio15	bio16	bio17	bio18	bio19
variable code:	code	DML19	mdr19	st19	mstl19	msp19	dt	pl	alt	bio1	bio2	bio4	bio5	bio6	bio7	bio8	bio9	bio10	bio11	bio12	bio13	bio14	bio15	bio16	bio17	bio18	bio19
	2_1	2.01504	0.6	302	97	78.4	14	14	606.279	6	9	737	22	-8	30	15	-2	15	-4	961	139	49	35	367	153	367	165
	2_2	1.74436	0.6	357	106.6	82.4	12	14	748.484	5	9	721	21	-9	30	14	-3	14	-4	1016	152	50	39	401	154	401	164
	2_3	1.3891	0.7	131	72	36	8	14	1171.32	4	9	698	19	-9	29	13	-4	13	-5	1062	147	61	31	383	184	383	204
	2_4	0.0883459	0.1	355	88.8	43.8	15	14	606.279	6	9	737	22	-8	30	15	-2	15	-4	961	139	49	35	367	153	367	165
	2_5	1.49624	0.7	218	97.8	52.8	13	14	1171.32	4	9	698	19	-9	29	13	-4	13	-5	1062	147	61	31	383	184	383	204
	2_6	0.426692	0.1	206	91	74.8	9	14	1171.32	4	9	698	19	-9	29	13	-4	13	-5	1062	147	61	31	383	184	383	204
	2_7	0.922932	2.8	182	92.6	58.4	11	14	815.409	5	9	713	20	-9	30	13	-3	14	-4	779	114	36	41	305	111	304	114
	2_8	1.30639	2.8	69	89	56.6	7	14	918.927	5	9	706	20	-10	29	12	-3	14	-5	827	121	39	40	322	120	321	123
	3_1	1.49812	0.1	342	95.4	46.4	11	14	839.003	5	9	713	20	-9	29	14	-4	14	-5	1056	159	51	39	420	159	420	169
	3_3	2.09398	0.1	206	82.2	77.4	10	14	1010.86	3	8	674	17	-10	27	12	-5	12	-6	1214	178	61	37	475	194	475	205
	3_4	2.40414	0.1	315	97.6	64.6	10	14	1010.94	4	9	700	19	-10	29	13	-4	13	-5	1097	169	50	42	451	159	451	166
	3_5	1.93045	0.8	367	77.6	103.8	10	14	1242.32	3	8	664	16	-10	26	11	-5	11	-6	1243	180	64	36	481	204	481	215
	3_6	2.2688	0.2	192	77.6	54	8	14	1242.32	3	8	664	16	-10	26	11	-5	11	-6	1243	180	64	36	481	204	481	215
	3_7	2.55451	0.8	118	81.8	65.4	8	14	1242.32	3	8	664	16	-10	26	11	-5	11	-6	1243	180	64	36	481	204	481	215
	3_8	1.32895	0.2	182	81	56.6	10	14	1020.95	4	9	698	19	-10	28	13	-4	13	-5	1127	172	53	41	456	168	456	177
	4_1	2.12594	0.1	9	72.6	56.4	7	14	1439.13	6	7	636	19	-6	25	6	-2	14	-3	1352	143	84	16	404	267	345	292
	4_2	1.67669	0.1	33	69	48	12	14	1439.13	6	7	636	19	-6	25	6	-2	14	-3	1352	143	84	16	404	267	345	292
	4_3	2.09211	0.1	2	41.5	34.5	11	14	2429.18	-1	7	600	11	-13	23	5	0	6	-9	1040	143	53	36	403	177	395	200
	4_4	1.65038	0.7	0	0	0	12	14	2429.18	-1	7	600	11	-13	23	5	0	6	-9	1040	143	53	36	403	177	395	200
	4_5	2.46992	0.1	0	0	0	11	14	1666.78	3	9	699	18	-11	28	11	-5	12	-6	881	131	45	42	361	139	354	147
	4_6	1.67481	0.1	0	0	0	6	14	1688.5	3	9	700	17	-11	28	10	-6	11	-6	844	128	43	45	355	132	346	136
	4_7	2.65733	0.1	0	0	0	7	14	1666.78	3	9	699	18	-11	28	11	-5	12	-6	881	131	45	42	361	139	354	147
	4_8	0.0215517	0.1	0	0	0	6	14	1666.78	3	9	699	18	-11	28	11	-5	12	-6	881	131	45	42	361	139	354	147
	5_5	2.25	2.8	5	54.6	60.4	10	14	2429.18	-1	7	600	11	-13	23	5	0	6	-9	1040	143	53	36	403	177	395	200
	5_7	2.78664	2.8	1	60	74	7	14	990.555	7	9	646	21	-6	27	15	-1	15	-2	1008	135	52	35	384	166	384	167
	5_8	3.36638	2.8	7	80.2	62	7	14	990.555	7	9	646	21	-6	27	15	-1	15	-2	1008	135	52	35	384	166	384	167
	10_3	2.33621	2	5	102	47	13	28	84.9388	8	8	768	24	-6	30	17	-1	17	-2	539	76	24	36	206	81	206	94
	10_5	2.34483	2	124	100	59.4	11	28	70.1192	8	8	749	24	-6	29	18	-1	18	-2	542	73	26	30	196	88	196	100
	10_6	2.36638	0.2	31	95.2	72.2	10	28	70.1192	8	8	749	24	-6	29	18	-1	18	-2	542	73	26	30	196	88	196	100
	10_8	2.03233	0.2	52	98	76.2	12	28	179.207	8	8	825	24	-7	32	18	-2	18	-3	548	79	25	37	214	83	214	91
	7_1	3.0819	0.6	29	80.4	55.4	9	28	1420.17	3	8	681	17	-10	27	12	-5	12	-6	1168	162	68	31	422	205	422	227
	7_2	2.35776	0.6	63	89.2	51.4	10	28	667.385	7	10	722	23	-7	30	16	-1	16	-3	1115	150	61	32	419	194	419	198
	7_3	2.21767	1	228	116	71.6	15	28	187.658	9	9	734	25	-5	30	18	1	18	-1	619	85	30	37	242	95	242	100
	7_4	1.93966	1	30	104.2	66.2	13	28	1330.62	3	8	678	17	-10	27	12	-5	12	-6	1164	161	67	31	420	204	420	229
	7_5	2.51293	0.6	279	117.8	66.2	16	28	187.658	9	9	734	25	-5	30	18	1	18	-1	619	85	30	37	242	95	242	100
	7_6	2.44397	1	188	132	80	17	28	187.658	9	9	734	25	-5	30	18	1	18	-1	619	85	30	37	242	95	242	100
	7_7	1.33405	0.6	15	102.8	54.6	12	28	797.867	6	10	773	22	-9	31	14	-3	16	-4	663	102	31	46	282	97	273	99
	7_8	0.693966	0.6	5	89	48.4	10	28	873.393	7	10	780	22	-9	31	15	-3	16	-4	653	100	31	45	276	96	268	98
	8_1	2.0431	0.6	1	65	46	9	28	667.385	7	10	722	23	-7	30	16	-1	16	-3	1115	150	61	32	419	194	419	198
	8_3	1.76293	0.6	54	114	141.2	7	28	459.437	8	9	713	23	-6	29	17	-1	17	-2	775	101	37	34	292	126	292	126
	9_7	2.37931	2.5	17	97	52	10	28	214.379	8	8	795	23	-8	31	17	-2	17	-3	572	84	26	41	233	82	233	89
	9_8	1.7694	2.5	5	79.4	43.6	5	28	331.358	7	8	791	23	-8	31	17	-2	17	-4	646	93	29	41	261	96	261	101
Identification of the most important quantitative factors according to step regression
Variance inflation factor (VIF) are the same like in the previous case
Model set 1 (soil moisture + phenotypic data + chromosome number)
> summary(model <- lm(DML19~., data=zmienne))
Call:
lm(formula = DML19 ~ ., data = zmienne)
Residuals:
Min 1Q Median 3Q Max
-1.6323 -0.2803 0.1288 0.3715 1.2312
Coefficients:
Estimate Std. Error t value Pr(>|t|)
(Intercept) 1.187365 0.542282 2.190 0.0353 *
mdr19 0.144267 0.137452 1.050 0.3011
st19 -0.001051 0.001609 -0.653 0.5178
mstl19 -0.006987 0.008078 -0.865 0.3930
msp19 0.010159 0.007130 1.425 0.1630
dt 0.034760 0.053680 0.648 0.5215
pl 0.017285 0.026620 0.649 0.5204
---
Signif. codes: 0 ‘***’ 0.001 ‘**’ 0.01 ‘*’ 0.05 ‘.’ 0.1 ‘ ’ 1
Residual standard error: 0.7198 on 35 degrees of freedom
Multiple R-squared: 0.1517, Adjusted R-squared: 0.006253
F-statistic: 1.043 on 6 and 35 DF, p-value: 0.4147
> model1 = step(model)
Start: AIC=-21.28
DML19 ~ mdr19 + st19 + mstl19 + msp19 + dt + pl
Df Sum of Sq RSS AIC
- dt 1 0.21722 18.349 -22.779
- pl 1 0.21842 18.351 -22.776
- st19 1 0.22114 18.353 -22.770
- mstl19 1 0.38749 18.520 -22.391
- mdr19 1 0.57071 18.703 -21.978
<none> 18.132 -21.279
- msp19 1 1.05186 19.184 -20.911
Step: AIC=-22.78
DML19 ~ mdr19 + st19 + mstl19 + msp19 + pl
Df Sum of Sq RSS AIC
- st19 1 0.10401 18.453 -24.542
- mstl19 1 0.27185 18.621 -24.161
- pl 1 0.35978 18.709 -23.963
- mdr19 1 0.50256 18.852 -23.644
- msp19 1 0.85226 19.202 -22.872
<none> 18.349 -22.779
Step: AIC=-24.54
DML19 ~ mdr19 + mstl19 + msp19 + pl
Df Sum of Sq RSS AIC
- mstl19 1 0.88687 19.340 -24.570
<none> 18.453 -24.542
- msp19 1 0.91270 19.366 -24.514
- mdr19 1 0.91629 19.370 -24.506
- pl 1 1.21893 19.672 -23.855
Step: AIC=-24.57
DML19 ~ mdr19 + msp19 + pl
Df Sum of Sq RSS AIC
- msp19 1 0.12991 19.470 -26.289
- pl 1 0.57795 19.918 -25.333
- mdr19 1 0.78790 20.128 -24.893
<none> 19.340 -24.570
Step: AIC=-26.29
DML19 ~ mdr19 + pl
Df Sum of Sq RSS AIC
- pl 1 0.77395 20.244 -26.652
- mdr19 1 0.88244 20.353 -26.427
<none> 19.470 -26.289
Step: AIC=-26.65
DML19 ~ mdr19
Df Sum of Sq RSS AIC
<none> 20.244 -26.652
- mdr19 1 1.1301 21.374 -26.370
> summary(model1)
Call:
lm(formula = DML19 ~ mdr19, data = zmienne)
Residuals:
Min 1Q Median 3Q Max
-1.7428 -0.3423 0.1789 0.5040 1.2289
Coefficients:
Estimate Std. Error t value Pr(>|t|)
(Intercept) 1.7451 0.1515 11.517 2.82e-14 ***
mdr19 0.1767 0.1182 1.494 0.143
---
Signif. codes: 0 ‘***’ 0.001 ‘**’ 0.01 ‘*’ 0.05 ‘.’ 0.1 ‘ ’ 1
Residual standard error: 0.7114 on 40 degrees of freedom
Multiple R-squared: 0.05287, Adjusted R-squared: 0.02919
F-statistic: 2.233 on 1 and 40 DF, p-value: 0.1429
Model set 2 (altitude + bioclimatic variables of original location)
Since multiple collinearities were detected, the variables were grouped into 18 sets (like in the previous case)
The results:
Model 1 (gr.1)									Model 2								Model 3								Model 4								Model 5								Model 6								Model 7
> summary(model <- lm(DML19~., data=zmienne))									> summary(model <- lm(DML19~., data=zmienne))								> summary(model <- lm(DML19~., data=zmienne))								> summary(model <- lm(DML19~., data=zmienne))								> summary(model <- lm(DML19~., data=zmienne))								> summary(model <- lm(DML19~., data=zmienne))								> summary(model <- lm(DML19~., data=zmienne))
Call:									Call:								Call:								Call:								Call:								Call:								Call:
lm(formula = DML19 ~ ., data = zmienne)									lm(formula = DML19 ~ ., data = zmienne)								lm(formula = DML19 ~ ., data = zmienne)								lm(formula = DML19 ~ ., data = zmienne)								lm(formula = DML19 ~ ., data = zmienne)								lm(formula = DML19 ~ ., data = zmienne)								lm(formula = DML19 ~ ., data = zmienne)
Residuals:									Residuals:								Residuals:								Residuals:								Residuals:								Residuals:								Residuals:
Min 1Q Median 3Q Max									Min 1Q Median 3Q Max								Min 1Q Median 3Q Max								Min 1Q Median 3Q Max								Min 1Q Median 3Q Max								Min 1Q Median 3Q Max								Min 1Q Median 3Q Max
-1.58671 -0.28298 0.06142 0.34178 1.19619									-1.61240 -0.35268 0.05668 0.30550 1.43587								-1.8684 -0.3389 0.1601 0.4657 1.3122								-1.62268 -0.29467 0.09896 0.30644 1.38113								-1.86080 -0.40483 0.07105 0.43948 1.37817								-1.87049 -0.43696 0.03122 0.45753 1.44748								-1.72612 -0.33931 0.08912 0.29891 1.42320
Coefficients:									Coefficients:								Coefficients:								Coefficients:								Coefficients:								Coefficients:								Coefficients:
Estimate Std. Error t value Pr(>|t|)									Estimate Std. Error t value Pr(>|t|)								Estimate Std. Error t value Pr(>|t|)								Estimate Std. Error t value Pr(>|t|)								Estimate Std. Error t value Pr(>|t|)								Estimate Std. Error t value Pr(>|t|)								Estimate Std. Error t value Pr(>|t|)
(Intercept) 10.9422828 3.5097759 3.118 0.00363 **									(Intercept) 10.474155 3.572943 2.932 0.00591 **								(Intercept) 2.0752441 0.4943485 4.198 0.000162 ***								(Intercept) 6.9096930 1.5345261 4.503 6.79e-05 ***								(Intercept) 2.1746967 1.6002772 1.359 0.182								(Intercept) 1.8535013 0.5338994 3.472 0.00131 **								(Intercept) 8.773667 2.299073 3.816 0.000499 ***
bio1 0.0431832 0.0836056 0.517 0.60875									bio5 0.060750 0.229681 0.264 0.79295								alt 0.0004527 0.0004742 0.955 0.345873								alt 0.0006414 0.0004012 1.599 0.11861								bio1 0.0360404 0.0609491 0.591 0.558								alt -0.0001737 0.0002421 -0.718 0.47734								bio5 0.217028 0.064066 3.388 0.001685 **
bio2 -0.3570898 0.1542655 -2.315 0.02661 *									bio6 0.153980 0.236501 0.651 0.51925								bio11 0.2096326 0.1480777 1.416 0.165228								bio2 -0.5869691 0.1733235 -3.387 0.00172 **								bio12 0.0001061 0.0007328 0.145 0.886								bio16 -0.0007580 0.0027870 -0.272 0.78712								bio7 -0.403405 0.105837 -3.812 0.000506 ***
bio4 -0.0116126 0.0047566 -2.441 0.01983 *									bio7 -0.287020 0.195541 -1.468 0.15108								bio13 0.0047483 0.0088239 0.538 0.593719								bio11 0.4202407 0.1367696 3.073 0.00403 **								bio15 -0.0154881 0.0236155 -0.656 0.516								bio17 0.0032059 0.0046331 0.692 0.49318								bio18 0.003789 0.002214 1.711 0.095369 .
bio8 0.1620729 0.0666002 2.434 0.02020 *									bio15 -0.010045 0.062499 -0.161 0.87323								bio14 -0.0067916 0.0181031 -0.375 0.709684								bio16 0.0096880 0.0037204 2.604 0.01330 *																---								bio19 -0.006667 0.003614 -1.845 0.073128 .
bio9 -0.0342280 0.0785898 -0.436 0.66585									bio18 0.004584 0.003854 1.189 0.24231								---								bio17 -0.0145996 0.0062956 -2.319 0.02618 *								Residual standard error: 0.7353 on 38 degrees of freedom								Signif. codes: 0 ‘***’ 0.001 ‘**’ 0.01 ‘*’ 0.05 ‘.’ 0.1 ‘ ’ 1								---
bio12 -0.0002621 0.0007864 -0.333 0.74086									bio19 -0.009676 0.009956 -0.972 0.33779								Signif. codes: 0 ‘***’ 0.001 ‘**’ 0.01 ‘*’ 0.05 ‘.’ 0.1 ‘ ’ 1								---								Multiple R-squared: 0.03865, Adjusted R-squared: -0.03724																Signif. codes: 0 ‘***’ 0.001 ‘**’ 0.01 ‘*’ 0.05 ‘.’ 0.1 ‘ ’ 1
---									---																Signif. codes: 0 ‘***’ 0.001 ‘**’ 0.01 ‘*’ 0.05 ‘.’ 0.1 ‘ ’ 1								F-statistic: 0.5093 on 3 and 38 DF, p-value: 0.6783								Residual standard error: 0.7414 on 38 degrees of freedom
Signif. codes: 0 ‘***’ 0.001 ‘**’ 0.01 ‘*’ 0.05 ‘.’ 0.1 ‘ ’ 1									Signif. codes: 0 ‘***’ 0.001 ‘**’ 0.01 ‘*’ 0.05 ‘.’ 0.1 ‘ ’ 1								Residual standard error: 0.7331 on 37 degrees of freedom																								Multiple R-squared: 0.02287, Adjusted R-squared: -0.05427								Residual standard error: 0.6415 on 37 degrees of freedom
																	Multiple R-squared: 0.06967, Adjusted R-squared: -0.03091								Residual standard error: 0.6464 on 36 degrees of freedom								> model1 = step(model)								F-statistic: 0.2964 on 3 and 38 DF, p-value: 0.8277								Multiple R-squared: 0.2876, Adjusted R-squared: 0.2106
Residual standard error: 0.6437 on 35 degrees of freedom									Residual standard error: 0.6548 on 35 degrees of freedom								F-statistic: 0.6927 on 4 and 37 DF, p-value: 0.6017								Multiple R-squared: 0.2963, Adjusted R-squared: 0.1985								Start: AIC=-22.03																F-statistic: 3.735 on 4 and 37 DF, p-value: 0.01191
Multiple R-squared: 0.3216, Adjusted R-squared: 0.2053									Multiple R-squared: 0.2979, Adjusted R-squared: 0.1775																F-statistic: 3.031 on 5 and 36 DF, p-value: 0.02199								DML19 ~ bio1 + bio12 + bio15								> model1 = step(model)
F-statistic: 2.765 on 6 and 35 DF, p-value: 0.02628									F-statistic: 2.474 on 6 and 35 DF, p-value: 0.04225								> model1 = step(model)																								Start: AIC=-21.34								> model1 = step(model)
																	Start: AIC=-21.4								> model1 = step(model)								Df Sum of Sq RSS AIC								DML19 ~ alt + bio16 + bio17								Start: AIC=-32.61
> model1 = step(model)									> model1 = step(model)								DML19 ~ alt + bio11 + bio13 + bio14								Start: AIC=-31.13								- bio12 1 0.011332 20.559 -24.003																DML19 ~ bio5 + bio7 + bio18 + bio19
Start: AIC=-30.67									Start: AIC=-29.22																DML19 ~ alt + bio2 + bio11 + bio16 + bio17								- bio1 1 0.189074 20.737 -23.641								Df Sum of Sq RSS AIC
DML19 ~ bio1 + bio2 + bio4 + bio8 + bio9 + bio12									DML19 ~ bio5 + bio6 + bio7 + bio15 + bio18 + bio19								Df Sum of Sq RSS AIC																- bio15 1 0.232589 20.781 -23.553								- bio16 1 0.040653 20.926 -23.260								Df Sum of Sq RSS AIC
																	- bio14 1 0.07564 19.961 -23.244								Df Sum of Sq RSS AIC								<none> 20.548 -22.026								- bio17 1 0.263148 21.149 -22.816								<none> 15.227 -32.614
Df Sum of Sq RSS AIC									Df Sum of Sq RSS AIC								- bio13 1 0.15562 20.041 -23.076								<none> 15.042 -31.127																- alt 1 0.283097 21.169 -22.776								- bio18 1 1.2054 16.432 -31.414
- bio12 1 0.04603 14.546 -32.535									- bio15 1 0.01108 15.019 -31.191								- alt 1 0.48995 20.375 -22.381								- alt 1 1.0680 16.110 -30.246								Step: AIC=-24								<none> 20.886 -21.342								- bio19 1 1.4001 16.627 -30.920
- bio9 1 0.07858 14.579 -32.441									- bio5 1 0.03000 15.038 -31.138								<none> 19.885 -21.403								- bio17 1 2.2470 17.289 -27.280								DML19 ~ bio1 + bio15																- bio5 1 4.7225 19.949 -23.268
- bio1 1 0.11052 14.611 -32.349									- bio6 1 0.18177 15.190 -30.716								- bio11 1 1.07712 20.962 -21.188								- bio16 1 2.8333 17.875 -25.879																Step: AIC=-23.26								- bio7 1 5.9787 21.205 -20.704
<none> 14.500 -30.668									- bio19 1 0.40500 15.413 -30.104																- bio11 1 3.9447 18.986 -23.346								Df Sum of Sq RSS AIC								DML19 ~ alt + bio17								> summary(model1)
- bio2 1 2.21982 16.720 -26.685									- bio18 1 0.60656 15.614 -29.558								Step: AIC=-23.24								- bio2 1 4.7919 19.834 -21.512								- bio1 1 0.25128 20.811 -25.492
- bio8 1 2.45341 16.953 -26.102									<none> 15.008 -29.222								DML19 ~ alt + bio11 + bio13								> summary(model1)								- bio15 1 0.48478 21.044 -25.024								Df Sum of Sq RSS AIC								Call:
- bio4 1 2.46929 16.969 -26.063									- bio7 1 0.92384 15.932 -28.713																								<none> 20.559 -24.003								- bio17 1 0.31384 21.240 -24.635								lm(formula = DML19 ~ bio5 + bio7 + bio18 + bio19, data = zmienne)
																	Df Sum of Sq RSS AIC								Call:																- alt 1 0.39450 21.321 -24.476
Step: AIC=-32.53									Step: AIC=-31.19								- bio13 1 0.09572 20.056 -25.043								lm(formula = DML19 ~ alt + bio2 + bio11 + bio16 + bio17, data = zmienne)								Step: AIC=-25.49								<none> 20.926 -23.260								Residuals:
DML19 ~ bio1 + bio2 + bio4 + bio8 + bio9									DML19 ~ bio5 + bio6 + bio7 + bio18 + bio19								- alt 1 0.46098 20.422 -24.285																DML19 ~ bio15																Min 1Q Median 3Q Max
																	<none> 19.961 -23.244								Residuals:																Step: AIC=-24.64								-1.72612 -0.33931 0.08912 0.29891 1.42320
Df Sum of Sq RSS AIC									Df Sum of Sq RSS AIC								- bio11 1 1.27516 21.236 -22.643								Min 1Q Median 3Q Max								Df Sum of Sq RSS AIC								DML19 ~ alt
- bio9 1 0.0368 14.583 -34.429									- bio5 1 0.03462 15.054 -33.094																-1.62268 -0.29467 0.09896 0.30644 1.38113								- bio15 1 0.56356 21.374 -26.370																Coefficients:
- bio1 1 0.0784 14.624 -34.309									- bio6 1 0.20762 15.227 -32.614								Step: AIC=-25.04																<none> 20.811 -25.492								Df Sum of Sq RSS AIC								Estimate Std. Error t value Pr(>|t|)
<none> 14.546 -32.535									<none> 15.019 -31.191								DML19 ~ alt + bio11								Coefficients:																- alt 1 0.13429 21.374 -26.370								(Intercept) 8.773667 2.299073 3.816 0.000499 ***
- bio2 1 2.3013 16.847 -28.366									- bio7 1 0.98966 16.009 -30.511																Estimate Std. Error t value Pr(>|t|)								Step: AIC=-26.37								<none> 21.240 -24.635								bio5 0.217028 0.064066 3.388 0.001685 **
- bio8 1 2.5895 17.136 -27.654									- bio18 1 1.35379 16.373 -29.566								Df Sum of Sq RSS AIC								(Intercept) 6.9096930 1.5345261 4.503 6.79e-05 ***								DML19 ~ 1																bio7 -0.403405 0.105837 -3.812 0.000506 ***
- bio4 1 3.6010 18.147 -25.245									- bio19 1 1.55586 16.575 -29.051								- alt 1 0.5670 20.623 -25.872								alt 0.0006414 0.0004012 1.599 0.11861																Step: AIC=-26.37								bio18 0.003789 0.002214 1.711 0.095369 .
																	<none> 20.056 -25.043								bio2 -0.5869691 0.1733235 -3.387 0.00172 **								> summary(model1)								DML19 ~ 1								bio19 -0.006667 0.003614 -1.845 0.073128 .
Step: AIC=-34.43									Step: AIC=-33.09								- bio11 1 1.1835 21.240 -24.635								bio11 0.4202407 0.1367696 3.073 0.00403 **																								---
DML19 ~ bio1 + bio2 + bio4 + bio8									DML19 ~ bio6 + bio7 + bio18 + bio19																bio16 0.0096880 0.0037204 2.604 0.01330 *								Call:								> summary(model1)								Signif. codes: 0 ‘***’ 0.001 ‘**’ 0.01 ‘*’ 0.05 ‘.’ 0.1 ‘ ’ 1
																	Step: AIC=-25.87								bio17 -0.0145996 0.0062956 -2.319 0.02618 *								lm(formula = DML19 ~ 1, data = zmienne)
Df Sum of Sq RSS AIC									Df Sum of Sq RSS AIC								DML19 ~ bio11								---																Call:								Residual standard error: 0.6415 on 37 degrees of freedom
- bio1 1 0.0488 14.632 -36.288									<none> 15.054 -33.094																Signif. codes: 0 ‘***’ 0.001 ‘**’ 0.01 ‘*’ 0.05 ‘.’ 0.1 ‘ ’ 1								Residuals:								lm(formula = DML19 ~ 1, data = zmienne)								Multiple R-squared: 0.2876, Adjusted R-squared: 0.2106
<none> 14.583 -34.429									- bio18 1 1.3617 16.415 -31.457								Df Sum of Sq RSS AIC																Min 1Q Median 3Q Max																F-statistic: 3.735 on 4 and 37 DF, p-value: 0.01191
- bio2 1 2.3367 16.920 -30.186									- bio19 1 2.1051 17.159 -29.597								- bio11 1 0.75078 21.374 -26.370								Residual standard error: 0.6464 on 36 degrees of freedom								-1.8812 -0.3637 0.1338 0.4663 1.4688								Residuals:
- bio8 1 2.5534 17.136 -29.652									- bio7 1 4.5833 19.637 -23.931								<none> 20.623 -25.872								Multiple R-squared: 0.2963, Adjusted R-squared: 0.1985																Min 1Q Median 3Q Max
- bio4 1 3.7858 18.369 -26.735									- bio6 1 4.8955 19.949 -23.268																F-statistic: 3.031 on 5 and 36 DF, p-value: 0.02199								Coefficients:								-1.8812 -0.3637 0.1338 0.4663 1.4688								>
									> summary(model1)								Step: AIC=-26.37																Estimate Std. Error t value Pr(>|t|)
Step: AIC=-36.29																	DML19 ~ 1																(Intercept) 1.9012 0.1114 17.07 <2e-16 ***								Coefficients:
DML19 ~ bio2 + bio4 + bio8									Call:																>								---								Estimate Std. Error t value Pr(>|t|)
									lm(formula = DML19 ~ bio6 + bio7 + bio18 + bio19, data = zmienne)								> summary(model1)																Signif. codes: 0 ‘***’ 0.001 ‘**’ 0.01 ‘*’ 0.05 ‘.’ 0.1 ‘ ’ 1								(Intercept) 1.9012 0.1114 17.07 <2e-16 ***
Df Sum of Sq RSS AIC																																									---
<none> 14.632 -36.288									Residuals:								Call:																Residual standard error: 0.722 on 41 degrees of freedom								Signif. codes: 0 ‘***’ 0.001 ‘**’ 0.01 ‘*’ 0.05 ‘.’ 0.1 ‘ ’ 1
- bio2 1 2.4977 17.129 -31.669									Min 1Q Median 3Q Max								lm(formula = DML19 ~ 1, data = zmienne)
- bio4 1 3.7455 18.377 -28.715									-1.58389 -0.32474 0.04648 0.30927 1.44552																																Residual standard error: 0.722 on 41 degrees of freedom
- bio8 1 5.3778 20.009 -25.141																	Residuals:																>
> summary(model1)									Coefficients:								Min 1Q Median 3Q Max
									Estimate Std. Error t value Pr(>|t|)								-1.8812 -0.3637 0.1338 0.4663 1.4688																								>
Call:									(Intercept) 10.668054 2.545811 4.190 0.000166 ***
lm(formula = DML19 ~ bio2 + bio4 + bio8, data = zmienne)									bio6 0.224543 0.064732 3.469 0.001344 **								Coefficients:
									bio7 -0.242004 0.072103 -3.356 0.001837 **								Estimate Std. Error t value Pr(>|t|)
Residuals:									bio18 0.004098 0.002240 1.829 0.075403 .								(Intercept) 1.9012 0.1114 17.07 <2e-16 ***
Min 1Q Median 3Q Max									bio19 -0.008738 0.003841 -2.275 0.028818 *								---
-1.65097 -0.25019 0.01698 0.31777 1.24252									---								Signif. codes: 0 ‘***’ 0.001 ‘**’ 0.01 ‘*’ 0.05 ‘.’ 0.1 ‘ ’ 1
									Signif. codes: 0 ‘***’ 0.001 ‘**’ 0.01 ‘*’ 0.05 ‘.’ 0.1 ‘ ’ 1
Coefficients:																	Residual standard error: 0.722 on 41 degrees of freedom
Estimate Std. Error t value Pr(>|t|)									Residual standard error: 0.6379 on 37 degrees of freedom
(Intercept) 9.75819 2.04379 4.775 2.68e-05 ***									Multiple R-squared: 0.2957, Adjusted R-squared: 0.2196
bio2 -0.35605 0.13980 -2.547 0.015040 *									F-statistic: 3.884 on 4 and 37 DF, p-value: 0.00987								>
bio4 -0.01014 0.00325 -3.119 0.003455 **
bio8 0.17716 0.04741 3.737 0.000611 ***
---									>
Signif. codes: 0 ‘***’ 0.001 ‘**’ 0.01 ‘*’ 0.05 ‘.’ 0.1 ‘ ’ 1
Residual standard error: 0.6205 on 38 degrees of freedom
Multiple R-squared: 0.3155, Adjusted R-squared: 0.2614
F-statistic: 5.837 on 3 and 38 DF, p-value: 0.00221
Summarising:
alt 0.0006414 0.0004012 1.599 0.11861						Multiple R-squared: 0.2963, Adjusted R-squared: 0.1985							F-statistic: 3.031 on 5 and 36 DF, p-value: 0.02199
alt -0.0008692 0.0002806 -3.098 0.003607 **						Multiple R-squared: 0.2324, Adjusted R-squared: 0.193							F-statistic: 5.903 on 2 and 39 DF, p-value: 0.005758
bio2 -0.35605 0.13980 -2.547 0.015040 *						Multiple R-squared: 0.3155, Adjusted R-squared: 0.2614							F-statistic: 5.837 on 3 and 38 DF, p-value: 0.00221
bio2 -0.5869691 0.1733235 -3.387 0.00172 **						Multiple R-squared: 0.2963, Adjusted R-squared: 0.1985							F-statistic: 3.031 on 5 and 36 DF, p-value: 0.02199
bio2 -0.2138 0.1332 -1.605 0.11633						Multiple R-squared: 0.06051, Adjusted R-squared: 0.03703							F-statistic: 2.576 on 1 and 40 DF, p-value: 0.1163
bio2 -0.233804 0.144946 -1.613 0.115009						Multiple R-squared: 0.1922, Adjusted R-squared: 0.1285							F-statistic: 3.014 on 3 and 38 DF, p-value: 0.04175
bio4 -0.01014 0.00325 -3.119 0.003455 **						Multiple R-squared: 0.3155, Adjusted R-squared: 0.2614							F-statistic: 5.837 on 3 and 38 DF, p-value: 0.00221
bio4 -0.008355 0.003415 -2.446 0.01904 *						Multiple R-squared: 0.1369, Adjusted R-squared: 0.09267							F-statistic: 3.094 on 2 and 39 DF, p-value: 0.05662
bio4 -0.007164 0.003427 -2.090 0.043343 *						Multiple R-squared: 0.1922, Adjusted R-squared: 0.1285							F-statistic: 3.014 on 3 and 38 DF, p-value: 0.04175
bio5 0.217028 0.064066 3.388 0.001685 **						Multiple R-squared: 0.2876, Adjusted R-squared: 0.2106							F-statistic: 3.735 on 4 and 37 DF, p-value: 0.01191
bio5 -0.237425 0.082997 -2.861 0.006913 **						Multiple R-squared: 0.2351, Adjusted R-squared: 0.1524							F-statistic: 2.844 on 4 and 37 DF, p-value: 0.03756
bio5 -0.250965 0.087859 -2.856 0.00699 **						Multiple R-squared: 0.2433, Adjusted R-squared: 0.1615							F-statistic: 2.974 on 4 and 37 DF, p-value: 0.03167
bio6 0.224543 0.064732 3.469 0.001344 **						Multiple R-squared: 0.2957, Adjusted R-squared: 0.2196							F-statistic: 3.884 on 4 and 37 DF, p-value: 0.00987
bio6 0.442629 0.134559 3.289 0.002209 **						Multiple R-squared: 0.2351, Adjusted R-squared: 0.1524							F-statistic: 2.844 on 4 and 37 DF, p-value: 0.03756
bio6 0.467385 0.139069 3.361 0.00181 **						Multiple R-squared: 0.2433, Adjusted R-squared: 0.1615							F-statistic: 2.974 on 4 and 37 DF, p-value: 0.03167
bio7 -0.242004 0.072103 -3.356 0.001837 **						Multiple R-squared: 0.2957, Adjusted R-squared: 0.2196							F-statistic: 3.884 on 4 and 37 DF, p-value: 0.00987
bio7 -0.403405 0.105837 -3.812 0.000506 ***						Multiple R-squared: 0.2876, Adjusted R-squared: 0.2106							F-statistic: 3.735 on 4 and 37 DF, p-value: 0.01191
bio7 -0.36016 0.08144 -4.423 7.59e-05 ***						Multiple R-squared: 0.3408, Adjusted R-squared: 0.3069							F-statistic: 10.08 on 2 and 39 DF, p-value: 0.0002961
bio7 -0.2657081 0.0783949 -3.389 0.001615 **						Multiple R-squared: 0.2324, Adjusted R-squared: 0.193							F-statistic: 5.903 on 2 and 39 DF, p-value: 0.005758
bio8 0.17716 0.04741 3.737 0.000611 ***						Multiple R-squared: 0.3155, Adjusted R-squared: 0.2614							F-statistic: 5.837 on 3 and 38 DF, p-value: 0.00221
bio8 0.20391 0.04863 4.193 0.000153 ***						Multiple R-squared: 0.3408, Adjusted R-squared: 0.3069							F-statistic: 10.08 on 2 and 39 DF, p-value: 0.0002961
bio9 0.08595 0.05652 1.521 0.136						Multiple R-squared: 0.05464, Adjusted R-squared: 0.03101							F-statistic: 2.312 on 1 and 40 DF, p-value: 0.1362
bio10 0.124887 0.056251 2.220 0.03229 *						Multiple R-squared: 0.1369, Adjusted R-squared: 0.09267							F-statistic: 3.094 on 2 and 39 DF, p-value: 0.05662
bio10 0.136671 0.055612 2.458 0.018663 *						Multiple R-squared: 0.1922, Adjusted R-squared: 0.1285							F-statistic: 3.014 on 3 and 38 DF, p-value: 0.04175
bio11 0.4202407 0.1367696 3.073 0.00403 **						Multiple R-squared: 0.2963, Adjusted R-squared: 0.1985							F-statistic: 3.031 on 5 and 36 DF, p-value: 0.02199
bio13 0.011801 0.008109 1.455 0.153998						Multiple R-squared: 0.2351, Adjusted R-squared: 0.1524							F-statistic: 2.844 on 4 and 37 DF, p-value: 0.03756
bio14 -0.034252 0.017876 -1.916 0.063112 .						Multiple R-squared: 0.2351, Adjusted R-squared: 0.1524							F-statistic: 2.844 on 4 and 37 DF, p-value: 0.03756
bio16 0.0096880 0.0037204 2.604 0.01330 *						Multiple R-squared: 0.2963, Adjusted R-squared: 0.1985							F-statistic: 3.031 on 5 and 36 DF, p-value: 0.02199
bio16 0.005287 0.003220 1.642 0.10909						Multiple R-squared: 0.2433, Adjusted R-squared: 0.1615							F-statistic: 2.974 on 4 and 37 DF, p-value: 0.03167
bio17 -0.0145996 0.0062956 -2.319 0.02618 *						Multiple R-squared: 0.2963, Adjusted R-squared: 0.1985							F-statistic: 3.031 on 5 and 36 DF, p-value: 0.02199
bio17 -0.012564 0.006144 -2.045 0.04803 *						Multiple R-squared: 0.2433, Adjusted R-squared: 0.1615							F-statistic: 2.974 on 4 and 37 DF, p-value: 0.03167
bio18 0.004098 0.002240 1.829 0.075403 .						Multiple R-squared: 0.2957, Adjusted R-squared: 0.2196							F-statistic: 3.884 on 4 and 37 DF, p-value: 0.00987
bio18 0.003789 0.002214 1.711 0.095369 .						Multiple R-squared: 0.2876, Adjusted R-squared: 0.2106							F-statistic: 3.735 on 4 and 37 DF, p-value: 0.01191
bio19 -0.008738 0.003841 -2.275 0.028818 *						Multiple R-squared: 0.2957, Adjusted R-squared: 0.2196							F-statistic: 3.884 on 4 and 37 DF, p-value: 0.00987
bio19 -0.006667 0.003614 -1.845 0.073128 .						Multiple R-squared: 0.2876, Adjusted R-squared: 0.2106							F-statistic: 3.735 on 4 and 37 DF, p-value: 0.01191
The most important is bio7, however bio8,5,6,4,2 should also be taken into account.
Model set 3 (the most important variables from Model set 1 and Model set 2)
We need several models because of colinearities.
> summary(model <- lm(DML19~., data=zmienne))								> summary(model <- lm(DML19~., data=zmienne))									> summary(model <- lm(DML19~., data=zmienne))								> summary(model <- lm(DML19~., data=zmienne))
Call:								Call:									Call:								Call:
lm(formula = DML19 ~ ., data = zmienne)								lm(formula = DML19 ~ ., data = zmienne)									lm(formula = DML19 ~ ., data = zmienne)								lm(formula = DML19 ~ ., data = zmienne)
Residuals:								Residuals:									Residuals:								Residuals:
Min 1Q Median 3Q Max								Min 1Q Median 3Q Max									Min 1Q Median 3Q Max								Min 1Q Median 3Q Max
-1.61092 -0.30062 0.03468 0.35420 1.21069								-1.60131 -0.31138 0.07626 0.35912 1.26463									-1.61437 -0.27370 0.03762 0.33514 1.26770								-1.5206 -0.2330 -0.0014 0.3075 1.2069
Coefficients:								Coefficients:									Coefficients:								Coefficients:
Estimate Std. Error t value Pr(>|t|)								Estimate Std. Error t value Pr(>|t|)									Estimate Std. Error t value Pr(>|t|)								Estimate Std. Error t value Pr(>|t|)
(Intercept) 6.630056 1.960541 3.382 0.00175 **								(Intercept) 6.49501 1.86041 3.491 0.00129 **									(Intercept) 9.494606 2.180520 4.354 0.000106 ***								(Intercept) 9.36677 1.91478 4.892 2.09e-05 ***
mdr19 0.124444 0.119274 1.043 0.30374								mdr19 0.13470 0.11367 1.185 0.24378									mdr19 0.050821 0.112698 0.451 0.654730								mdr19 0.07551 0.10752 0.702 0.48700
bio2 -0.207672 0.233744 -0.888 0.38019								bio2 -0.05389 0.17818 -0.302 0.76404									bio2 -0.337614 0.152987 -2.207 0.033791 *								bio2 -0.06980 0.16450 -0.424 0.67387
bio4 -0.004857 0.007829 -0.620 0.53889								bio5 0.17663 0.19623 0.900 0.37405									bio4 -0.009725 0.003558 -2.733 0.009670 **								bio6 0.03324 0.06367 0.522 0.60480
bio5 0.047649 0.237704 0.200 0.84225								bio6 -0.03512 0.19544 -0.180 0.85838									bio6 0.007567 0.068120 0.111 0.912164								bio7 -0.31494 0.09821 -3.207 0.00282 **
bio6 0.067631 0.248661 0.272 0.78719								bio7 -0.28456 0.19200 -1.482 0.14702									bio8 0.164727 0.068864 2.392 0.022099 *								bio8 0.17191 0.06398 2.687 0.01084 *
---								---									---								---
Signif. codes: 0 ‘***’ 0.001 ‘**’ 0.01 ‘*’ 0.05 ‘.’ 0.1 ‘ ’ 1								Signif. codes: 0 ‘***’ 0.001 ‘**’ 0.01 ‘*’ 0.05 ‘.’ 0.1 ‘ ’ 1									Signif. codes: 0 ‘***’ 0.001 ‘**’ 0.01 ‘*’ 0.05 ‘.’ 0.1 ‘ ’ 1								Signif. codes: 0 ‘***’ 0.001 ‘**’ 0.01 ‘*’ 0.05 ‘.’ 0.1 ‘ ’ 1
Residual standard error: 0.684 on 36 degrees of freedom								Residual standard error: 0.6675 on 36 degrees of freedom									Residual standard error: 0.6357 on 36 degrees of freedom								Residual standard error: 0.6161 on 36 degrees of freedom
Multiple R-squared: 0.2121, Adjusted R-squared: 0.1027								Multiple R-squared: 0.2495, Adjusted R-squared: 0.1452									Multiple R-squared: 0.3194, Adjusted R-squared: 0.2249								Multiple R-squared: 0.3608, Adjusted R-squared: 0.272
F-statistic: 1.938 on 5 and 36 DF, p-value: 0.112								F-statistic: 2.393 on 5 and 36 DF, p-value: 0.05668									F-statistic: 3.379 on 5 and 36 DF, p-value: 0.01325								F-statistic: 4.064 on 5 and 36 DF, p-value: 0.005006
> model1 = step(model)								> model1 = step(model)									> model1 = step(model)								> model1 = step(model)
Start: AIC=-26.38								Start: AIC=-28.42									Start: AIC=-32.53								Start: AIC=-35.17
DML19 ~ mdr19 + bio2 + bio4 + bio5 + bio6								DML19 ~ mdr19 + bio2 + bio5 + bio6 + bio7									DML19 ~ mdr19 + bio2 + bio4 + bio6 + bio8								DML19 ~ mdr19 + bio2 + bio6 + bio7 + bio8
Df Sum of Sq RSS AIC								Df Sum of Sq RSS AIC									Df Sum of Sq RSS AIC								Df Sum of Sq RSS AIC
- bio5 1 0.01880 16.860 -28.336								- bio6 1 0.01439 16.056 -30.386									- bio6 1 0.00499 14.552 -34.517								- bio2 1 0.0683 13.731 -36.957
- bio6 1 0.03461 16.875 -28.296								- bio2 1 0.04077 16.083 -30.317									- mdr19 1 0.08217 14.630 -34.295								- bio6 1 0.1035 13.766 -36.849
- bio4 1 0.18006 17.021 -27.936								- bio5 1 0.36102 16.403 -29.489									<none> 14.547 -32.531								- mdr19 1 0.1872 13.850 -36.595
- bio2 1 0.36926 17.210 -27.472								- mdr19 1 0.62573 16.668 -28.816									- bio2 1 1.96793 16.515 -29.202								<none> 13.663 -35.166
- mdr19 1 0.50923 17.350 -27.131								<none> 16.042 -28.423									- bio8 1 2.31219 16.860 -28.336								- bio8 1 2.7403 16.403 -29.489
<none> 16.841 -26.383								- bio7 1 0.97880 17.021 -27.936									- bio4 1 3.01806 17.565 -26.613								- bio7 1 3.9027 17.565 -26.613
Step: AIC=-28.34								Step: AIC=-30.39									Step: AIC=-34.52								Step: AIC=-36.96
DML19 ~ mdr19 + bio2 + bio4 + bio6								DML19 ~ mdr19 + bio2 + bio5 + bio7									DML19 ~ mdr19 + bio2 + bio4 + bio8								DML19 ~ mdr19 + bio6 + bio7 + bio8
Df Sum of Sq RSS AIC								Df Sum of Sq RSS AIC									Df Sum of Sq RSS AIC								Df Sum of Sq RSS AIC
- mdr19 1 0.58945 17.449 -28.892								- bio2 1 0.03668 16.093 -32.290									- mdr19 1 0.0794 14.632 -36.288								- bio6 1 0.1409 13.872 -38.528
- bio2 1 0.63783 17.497 -28.776								- mdr19 1 0.63211 16.688 -30.764									<none> 14.552 -34.517								- mdr19 1 0.2235 13.954 -38.279
- bio4 1 0.81936 17.679 -28.343								<none> 16.056 -30.386									- bio2 1 2.2116 16.764 -30.575								<none> 13.731 -36.957
<none> 16.860 -28.336								- bio7 1 2.55661 18.613 -26.180									- bio4 1 3.3991 17.951 -27.700								- bio8 1 2.7033 16.434 -31.409
- bio6 1 2.12056 18.980 -25.360								- bio5 1 2.88356 18.940 -25.449									- bio8 1 4.4278 18.980 -25.360								- bio7 1 5.4198 19.151 -24.984
Step: AIC=-28.89								Step: AIC=-32.29									Step: AIC=-36.29								Step: AIC=-38.53
DML19 ~ bio2 + bio4 + bio6								DML19 ~ mdr19 + bio5 + bio7									DML19 ~ bio2 + bio4 + bio8								DML19 ~ mdr19 + bio7 + bio8
Df Sum of Sq RSS AIC								Df Sum of Sq RSS AIC									Df Sum of Sq RSS AIC								Df Sum of Sq RSS AIC
- bio2 1 0.78021 18.229 -29.055								- mdr19 1 0.6831 16.776 -32.544									<none> 14.632 -36.288								- mdr19 1 0.2190 14.091 -39.870
- bio4 1 0.79772 18.247 -29.015								<none> 16.093 -32.290									- bio2 1 2.4977 17.129 -31.669								<none> 13.872 -38.528
<none> 17.449 -28.892								- bio5 1 3.0813 19.174 -26.932									- bio4 1 3.7455 18.377 -28.715								- bio8 1 5.3025 19.174 -26.932
- bio6 1 2.56056 20.009 -25.142								- bio7 1 4.1502 20.243 -24.654									- bio8 1 5.3778 20.009 -25.141								- bio7 1 6.3015 20.173 -24.799
																	> summary(model1)
Step: AIC=-29.06								Step: AIC=-32.54																	Step: AIC=-39.87
DML19 ~ bio4 + bio6								DML19 ~ bio5 + bio7									Call:								DML19 ~ bio7 + bio8
																	lm(formula = DML19 ~ bio2 + bio4 + bio8, data = zmienne)
Df Sum of Sq RSS AIC								Df Sum of Sq RSS AIC																	Df Sum of Sq RSS AIC
<none> 18.229 -29.055								<none> 16.776 -32.544									Residuals:								<none> 14.091 -39.870
- bio4 1 1.9839 20.213 -26.716								- bio5 1 3.6679 20.444 -26.239									Min 1Q Median 3Q Max								- bio8 1 6.3531 20.444 -26.239
- bio6 1 2.5500 20.779 -25.556								- bio7 1 4.5666 21.343 -24.432									-1.65097 -0.25019 0.01698 0.31777 1.24252								- bio7 1 7.0668 21.158 -24.798
> summary(model1)								> summary(model1)																	> summary(model1)
																	Coefficients:
Call:								Call:									Estimate Std. Error t value Pr(>|t|)								Call:
lm(formula = DML19 ~ bio4 + bio6, data = zmienne)								lm(formula = DML19 ~ bio5 + bio7, data = zmienne)									(Intercept) 9.75819 2.04379 4.775 2.68e-05 ***								lm(formula = DML19 ~ bio7 + bio8, data = zmienne)
																	bio2 -0.35605 0.13980 -2.547 0.015040 *
Residuals:								Residuals:									bio4 -0.01014 0.00325 -3.119 0.003455 **								Residuals:
Min 1Q Median 3Q Max								Min 1Q Median 3Q Max									bio8 0.17716 0.04741 3.737 0.000611 ***								Min 1Q Median 3Q Max
-1.7326 -0.4013 0.1434 0.3529 1.2436								-1.6820 -0.3407 0.1169 0.3044 1.2503									---								-1.57134 -0.28573 0.05064 0.30158 1.09400
																	Signif. codes: 0 ‘***’ 0.001 ‘**’ 0.01 ‘*’ 0.05 ‘.’ 0.1 ‘ ’ 1
Coefficients:								Coefficients:																	Coefficients:
Estimate Std. Error t value Pr(>|t|)								Estimate Std. Error t value Pr(>|t|)									Residual standard error: 0.6205 on 38 degrees of freedom								Estimate Std. Error t value Pr(>|t|)
(Intercept) 6.323089 1.879165 3.365 0.00173 **								(Intercept) 6.84565 1.66264 4.117 0.000193 ***									Multiple R-squared: 0.3155, Adjusted R-squared: 0.2614								(Intercept) 9.40740 1.78785 5.262 5.46e-06 ***
bio4 -0.004741 0.002301 -2.060 0.04609 *								bio5 0.15668 0.05366 2.920 0.005788 **									F-statistic: 5.837 on 3 and 38 DF, p-value: 0.00221								bio7 -0.36016 0.08144 -4.423 7.59e-05 ***
bio6 0.125835 0.053875 2.336 0.02474 *								bio7 -0.28443 0.08730 -3.258 0.002327 **																	bio8 0.20391 0.04863 4.193 0.000153 ***
---								---																	---
Signif. codes: 0 ‘***’ 0.001 ‘**’ 0.01 ‘*’ 0.05 ‘.’ 0.1 ‘ ’ 1								Signif. codes: 0 ‘***’ 0.001 ‘**’ 0.01 ‘*’ 0.05 ‘.’ 0.1 ‘ ’ 1									>								Signif. codes: 0 ‘***’ 0.001 ‘**’ 0.01 ‘*’ 0.05 ‘.’ 0.1 ‘ ’ 1
Residual standard error: 0.6837 on 39 degrees of freedom								Residual standard error: 0.6559 on 39 degrees of freedom																	Residual standard error: 0.6011 on 39 degrees of freedom
Multiple R-squared: 0.1471, Adjusted R-squared: 0.1034								Multiple R-squared: 0.2151, Adjusted R-squared: 0.1749																	Multiple R-squared: 0.3408, Adjusted R-squared: 0.3069
F-statistic: 3.364 on 2 and 39 DF, p-value: 0.04488								F-statistic: 5.345 on 2 and 39 DF, p-value: 0.008884																	F-statistic: 10.08 on 2 and 39 DF, p-value: 0.0002961
>								>																	>
The variables characterising the places of plants origin occaurred to be more important, especially bio8 and bio7 (also bio 4 and bio5 witch are colinear with bio7 and bio8).

## Sheet: Table S5 - Control 2019
Changes in global DNA methylation under climatic stress in two related grasses suggest a possible epigenetic role in the ecological success of polyploids
Przemysław P. Tomczyk* (a, b), Marcin Kiedrzyński (a), Ewa Forma (c), Katarzyna M. Zielińska (a), Edyta Kiedrzyńska (d, e)
a - Department of Biogeography, Paleoecology and Nature Conservation, Faculty of Biology and Environmental Protection, University of Lodz, Banacha 1/3, 90-237 Lodz, Poland
b - The National Institute of Horticultural Research, Konstytucji 3 Maja 1/3, 96-100 Skierniewice, Poland
c - Department of Cytobiochemistry, Faculty of Biology and Environmental Protection, University of Lodz, Pomorska St. 141/143, 90-236 Lodz, Poland
d - European Regional Centre for Ecohydrology of the Polish Academy of Sciences, Tylna 3, 90-364 Lodz, Poland
e - UNESCO Chair on Ecohydrology and Applied Ecology, Faculty of Biology and Environmental Protection, University of Lodz, Banacha 12/16, 90-237 Lodz, Poland
Analysis of level of metylation - control period in 2019
Data:
Variables:	Garden Code	Metylation Level	Soil Moisture	No. Stalks	Mean Stalk Length	Mean No. Spikelets	Diameter Tuft	Ploidy (chromosome number)	Altitude	bio1	bio2	bio4	bio5	bio6	bio7	bio8	bio9	bio10	bio11	bio12	bio13	bio14	bio15	bio16	bio17	bio18	bio19
variable code:	code	CML19	mc19	st19	mstl19	msp19	dt	pl	alt	bio1	bio2	bio4	bio5	bio6	bio7	bio8	bio9	bio10	bio11	bio12	bio13	bio14	bio15	bio16	bio17	bio18	bio19
	2_1	2.6203	6.8	302	97	78.4	14	14	606.279	6	9	737	22	-8	30	15	-2	15	-4	961	139	49	35	367	153	367	165
	2_2	0.131579	6.8	357	106.6	82.4	12	14	748.484	5	9	721	21	-9	30	14	-3	14	-4	1016	152	50	39	401	154	401	164
	2_3	1.4718	6.2	131	72	36	8	14	1171.32	4	9	698	19	-9	29	13	-4	13	-5	1062	147	61	31	383	184	383	204
	2_4	1.23308	6.4	355	88.8	43.8	15	14	606.279	6	9	737	22	-8	30	15	-2	15	-4	961	139	49	35	367	153	367	165
	2_5	1.28195	6.2	218	97.8	52.8	13	14	1171.32	4	9	698	19	-9	29	13	-4	13	-5	1062	147	61	31	383	184	383	204
	2_6	-0.0037594	6.4	206	91	74.8	9	14	1171.32	4	9	698	19	-9	29	13	-4	13	-5	1062	147	61	31	383	184	383	204
	2_7	0.646617	7.2	182	92.6	58.4	11	14	815.409	5	9	713	20	-9	30	13	-3	14	-4	779	114	36	41	305	111	304	114
	2_8	1.53759	7.2	69	89	56.6	7	14	918.927	5	9	706	20	-10	29	12	-3	14	-5	827	121	39	40	322	120	321	123
	3_1	1.1391	6.4	342	95.4	46.4	11	14	839.003	5	9	713	20	-9	29	14	-4	14	-5	1056	159	51	39	420	159	420	169
	3_3	1.96617	6.4	206	82.2	77.4	10	14	1010.86	3	8	674	17	-10	27	12	-5	12	-6	1214	178	61	37	475	194	475	205
	3_4	2.05263	6.4	315	97.6	64.6	10	14	1010.94	4	9	700	19	-10	29	13	-4	13	-5	1097	169	50	42	451	159	451	166
	3_5	0.056391	6.2	367	77.6	103.8	10	14	1242.32	3	8	664	16	-10	26	11	-5	11	-6	1243	180	64	36	481	204	481	215
	3_6	2.23496	11.2	192	77.6	54	8	14	1242.32	3	8	664	16	-10	26	11	-5	11	-6	1243	180	64	36	481	204	481	215
	3_7	0.018797	6.2	118	81.8	65.4	8	14	1242.32	3	8	664	16	-10	26	11	-5	11	-6	1243	180	64	36	481	204	481	215
	3_8	1.8703	11.2	182	81	56.6	10	14	1020.95	4	9	698	19	-10	28	13	-4	13	-5	1127	172	53	41	456	168	456	177
	4_1	1.73308	2.6	9	72.6	56.4	7	14	1439.13	6	7	636	19	-6	25	6	-2	14	-3	1352	143	84	16	404	267	345	292
	4_2	2.13534	7	33	69	48	12	14	1439.13	6	7	636	19	-6	25	6	-2	14	-3	1352	143	84	16	404	267	345	292
	4_3	1.11278	2.6	2	41.5	34.5	11	14	2429.18	-1	7	600	11	-13	23	5	0	6	-9	1040	143	53	36	403	177	395	200
	4_4	1.96429	4.9	0	0	0	12	14	2429.18	-1	7	600	11	-13	23	5	0	6	-9	1040	143	53	36	403	177	395	200
	4_5	1.80827	6.6	0	0	0	11	14	1666.78	3	9	699	18	-11	28	11	-5	12	-6	881	131	45	42	361	139	354	147
	4_6	1.56767	6.6	0	0	0	6	14	1688.5	3	9	700	17	-11	28	10	-6	11	-6	844	128	43	45	355	132	346	136
	4_7	0.46	6.6	0	0	0	7	14	1666.78	3	9	699	18	-11	28	11	-5	12	-6	881	131	45	42	361	139	354	147
	4_8	0.82	6.6	0	0	0	6	14	1666.78	3	9	699	18	-11	28	11	-5	12	-6	881	131	45	42	361	139	354	147
	5_5	2.16	6.7	5	54.6	60.4	10	14	2429.18	-1	7	600	11	-13	23	5	0	6	-9	1040	143	53	36	403	177	395	200
	5_7	1.91	6.7	1	60	74	7	14	990.555	7	9	646	21	-6	27	15	-1	15	-2	1008	135	52	35	384	166	384	167
	5_8	2.1	6.7	7	80.2	62	7	14	990.555	7	9	646	21	-6	27	15	-1	15	-2	1008	135	52	35	384	166	384	167
	10_3	1.83	6.8	5	102	47	13	28	84.9388	8	8	768	24	-6	30	17	-1	17	-2	539	76	24	36	206	81	206	94
	10_5	1.55	6.8	124	100	59.4	11	28	70.1192	8	8	749	24	-6	29	18	-1	18	-2	542	73	26	30	196	88	196	100
	10_6	2.52	10.8	31	95.2	72.2	10	28	70.1192	8	8	749	24	-6	29	18	-1	18	-2	542	73	26	30	196	88	196	100
	10_8	2.38	10.8	52	98	76.2	12	28	179.207	8	8	825	24	-7	32	18	-2	18	-3	548	79	25	37	214	83	214	91
	7_1	3.42	4	29	80.4	55.4	9	28	1420.17	3	8	681	17	-10	27	12	-5	12	-6	1168	162	68	31	422	205	422	227
	7_2	2.31	4	63	89.2	51.4	10	28	667.385	7	10	722	23	-7	30	16	-1	16	-3	1115	150	61	32	419	194	419	198
	7_3	1.18	10.7	228	116	71.6	15	28	187.658	9	9	734	25	-5	30	18	1	18	-1	619	85	30	37	242	95	242	100
	7_4	0.56	10.7	30	104.2	66.2	13	28	1330.62	3	8	678	17	-10	27	12	-5	12	-6	1164	161	67	31	420	204	420	229
	7_5	2.1	4.4	279	117.8	66.2	16	28	187.658	9	9	734	25	-5	30	18	1	18	-1	619	85	30	37	242	95	242	100
	7_6	1.24	10.7	188	132	80	17	28	187.658	9	9	734	25	-5	30	18	1	18	-1	619	85	30	37	242	95	242	100
	7_7	-0.06	4.4	15	102.8	54.6	12	28	797.867	6	10	773	22	-9	31	14	-3	16	-4	663	102	31	46	282	97	273	99
	7_8	1.1	4.4	5	89	48.4	10	28	873.393	7	10	780	22	-9	31	15	-3	16	-4	653	100	31	45	276	96	268	98
	8_1	1.55	5.2	1	65	46	9	28	667.385	7	10	722	23	-7	30	16	-1	16	-3	1115	150	61	32	419	194	419	198
	8_3	1.28	5.2	54	114	141.2	7	28	459.437	8	9	713	23	-6	29	17	-1	17	-2	775	101	37	34	292	126	292	126
	9_7	0.92	5.6	17	97	52	10	28	214.379	8	8	795	23	-8	31	17	-2	17	-3	572	84	26	41	233	82	233	89
	9_8	2.91	5.6	5	79.4	43.6	5	28	331.358	7	8	791	23	-8	31	17	-2	17	-4	646	93	29	41	261	96	261	101
Identification of the most important quantitative factors according to step regression
Variance inflation factor (VIF) are the same like in the previous case
Model set 1 (soil moisture + phenotypic data + chromosome number)
> summary(model <- lm(CML19~., data=zmienne))
Call:
lm(formula = CML19 ~ ., data = zmienne)
Residuals:
Min 1Q Median 3Q Max
-1.72957 -0.55289 0.02405 0.63947 1.75931
Coefficients:
Estimate Std. Error t value Pr(>|t|)
(Intercept) 1.2757727 0.6850608 1.862 0.071 .
mc19 0.0306516 0.0638193 0.480 0.634
st19 -0.0010794 0.0017858 -0.604 0.549
mstl19 0.0009266 0.0090633 0.102 0.919
msp19 -0.0019148 0.0085371 -0.224 0.824
dt -0.0135941 0.0645267 -0.211 0.834
pl 0.0159836 0.0310190 0.515 0.610
---
Signif. codes: 0 ‘***’ 0.001 ‘**’ 0.01 ‘*’ 0.05 ‘.’ 0.1 ‘ ’ 1
Residual standard error: 0.8626 on 35 degrees of freedom
Multiple R-squared: 0.0666, Adjusted R-squared: -0.09341
F-statistic: 0.4162 on 6 and 35 DF, p-value: 0.8632
> model1 = step(model)
Start: AIC=-6.07
CML19 ~ mc19 + st19 + mstl19 + msp19 + dt + pl
Df Sum of Sq RSS AIC
- mstl19 1 0.007777 26.049 -8.0622
- dt 1 0.033024 26.075 -8.0215
- msp19 1 0.037432 26.079 -8.0144
- mc19 1 0.171634 26.213 -7.7988
- pl 1 0.197558 26.239 -7.7573
- st19 1 0.271810 26.314 -7.6386
<none> 26.042 -6.0747
Step: AIC=-8.06
CML19 ~ mc19 + st19 + msp19 + dt + pl
Df Sum of Sq RSS AIC
- dt 1 0.02764 26.077 -10.0177
- msp19 1 0.03398 26.084 -10.0075
- mc19 1 0.17543 26.225 -9.7803
- st19 1 0.28115 26.331 -9.6113
- pl 1 0.34750 26.397 -9.5056
<none> 26.049 -8.0622
Step: AIC=-10.02
CML19 ~ mc19 + st19 + msp19 + pl
Df Sum of Sq RSS AIC
- msp19 1 0.02169 26.099 -11.983
- mc19 1 0.15892 26.236 -11.762
- pl 1 0.34048 26.418 -11.473
- st19 1 0.59917 26.676 -11.064
<none> 26.077 -10.018
Step: AIC=-11.98
CML19 ~ mc19 + st19 + pl
Df Sum of Sq RSS AIC
- mc19 1 0.15187 26.251 -13.739
- pl 1 0.32988 26.429 -13.455
- st19 1 0.94321 27.042 -12.492
<none> 26.099 -11.983
Step: AIC=-13.74
CML19 ~ st19 + pl
Df Sum of Sq RSS AIC
- pl 1 0.39648 26.647 -15.109
- st19 1 0.82414 27.075 -14.441
<none> 26.251 -13.739
Step: AIC=-15.11
CML19 ~ st19
Df Sum of Sq RSS AIC
- st19 1 1.2527 27.900 -15.180
<none> 26.647 -15.109
Step: AIC=-15.18
CML19 ~ 1
> summary(model1)
Call:
lm(formula = CML19 ~ 1, data = zmienne)
Residuals:
Min 1Q Median 3Q Max
-1.55571 -0.39321 0.05429 0.59179 1.92429
Coefficients:
Estimate Std. Error t value Pr(>|t|)
(Intercept) 1.4957 0.1273 11.75 1.05e-14 ***							There are no important variables
---
Signif. codes: 0 ‘***’ 0.001 ‘**’ 0.01 ‘*’ 0.05 ‘.’ 0.1 ‘ ’ 1
Residual standard error: 0.8249 on 41 degrees of freedom
Model set 2 (altitude + bioclimatic variables of original location)
Since multiple collinearities were detected, the variables were grouped into 18 sets (like in the previous case)
The results:
Model 1 (gr.1)									Model 2								Model 3								Model 4								Model 5								Model 6								Model 7
> summary(model <- lm(CML19~., data=zmienne))									> summary(model <- lm(CML19~., data=zmienne))								> summary(model <- lm(CML19~., data=zmienne))								> summary(model <- lm(CML19~., data=zmienne))								> summary(model <- lm(CML19~., data=zmienne))								> summary(model <- lm(CML19~., data=zmienne))								> summary(model <- lm(CML19~., data=zmienne))
Call:									Call:								Call:								Call:								Call:								Call:								Call:
lm(formula = CML19 ~ ., data = zmienne)									lm(formula = CML19 ~ ., data = zmienne)								lm(formula = CML19 ~ ., data = zmienne)								lm(formula = CML19 ~ ., data = zmienne)								lm(formula = CML19 ~ ., data = zmienne)								lm(formula = CML19 ~ ., data = zmienne)								lm(formula = CML19 ~ ., data = zmienne)
Residuals:									Residuals:								Residuals:								Residuals:								Residuals:								Residuals:								Residuals:
Min 1Q Median 3Q Max									Min 1Q Median 3Q Max								Min 1Q Median 3Q Max								Min 1Q Median 3Q Max								Min 1Q Median 3Q Max								Min 1Q Median 3Q Max								Min 1Q Median 3Q Max
-1.51498 -0.48321 0.08883 0.49028 1.85218									-1.37669 -0.44839 0.01727 0.46443 1.92207								-1.60050 -0.39737 -0.07975 0.66892 1.83036								-1.56408 -0.41143 0.04329 0.53709 1.87273								-1.62742 -0.43008 -0.08524 0.59612 1.84963								-1.58888 -0.41502 -0.07904 0.62709 1.85845								-1.42266 -0.49756 0.02858 0.49522 2.00573
Coefficients:									Coefficients:								Coefficients:								Coefficients:								Coefficients:								Coefficients:								Coefficients:
Estimate Std. Error t value Pr(>|t|)									Estimate Std. Error t value Pr(>|t|)								Estimate Std. Error t value Pr(>|t|)								Estimate Std. Error t value Pr(>|t|)								Estimate Std. Error t value Pr(>|t|)								Estimate Std. Error t value Pr(>|t|)								Estimate Std. Error t value Pr(>|t|)
(Intercept) 1.7620367 4.4441480 0.396 0.6942									(Intercept) 5.344389 4.553560 1.174 0.248								(Intercept) 1.8375399 0.5711727 3.217 0.00269 **								(Intercept) 4.604e+00 1.975e+00 2.332 0.0254 *								(Intercept) 3.4490317 1.7906814 1.926 0.0616 .								(Intercept) 1.8528755 0.6012819 3.082 0.00382 **								(Intercept) 4.5289080 2.9716083 1.524 0.136
bio1 -0.0143634 0.1058631 -0.136 0.8929									bio5 0.251166 0.292719 0.858 0.397								alt -0.0003116 0.0005478 -0.569 0.57300								alt -9.254e-05 5.162e-04 -0.179 0.8587								bio1 0.0014734 0.0682010 0.022 0.9829								alt -0.0001207 0.0002726 -0.443 0.66045								bio5 0.1149882 0.0828075 1.389 0.173
bio2 -0.3616430 0.1953340 -1.851 0.0726 .									bio6 -0.244450 0.301410 -0.811 0.423								bio11 -0.0722230 0.1710897 -0.422 0.67537								bio2 -3.299e-01 2.230e-01 -1.479 0.1478								bio12 -0.0005243 0.0008200 -0.639 0.5264								bio16 -0.0035453 0.0031387 -1.130 0.26576								bio7 -0.1845561 0.1367972 -1.349 0.185
bio4 0.0018676 0.0060229 0.310 0.7583									bio7 -0.262607 0.249209 -1.054 0.299								bio13 -0.0113522 0.0101951 -1.113 0.27268								bio11 8.216e-02 1.760e-01 0.467 0.6434								bio15 -0.0409895 0.0264253 -1.551 0.1292								bio17 0.0067132 0.0052179 1.287 0.20603								bio18 -0.0005627 0.0028615 -0.197 0.845
bio8 0.0735546 0.0843305 0.872 0.3890									bio15 -0.085321 0.079653 -1.071 0.291								bio14 0.0235336 0.0209164 1.125 0.26778								bio16 3.499e-04 4.787e-03 0.073 0.9421								---								---								bio19 0.0006653 0.0046717 0.142 0.888
bio9 0.1082002 0.0995120 1.087 0.2843									bio18 0.003324 0.004912 0.677 0.503								---								bio17 2.863e-04 8.101e-03 0.035 0.9720								Signif. codes: 0 ‘***’ 0.001 ‘**’ 0.01 ‘*’ 0.05 ‘.’ 0.1 ‘ ’ 1								Signif. codes: 0 ‘***’ 0.001 ‘**’ 0.01 ‘*’ 0.05 ‘.’ 0.1 ‘ ’ 1
bio12 0.0009662 0.0009957 0.970 0.3385									bio19 -0.009816 0.012689 -0.774 0.444								Signif. codes: 0 ‘***’ 0.001 ‘**’ 0.01 ‘*’ 0.05 ‘.’ 0.1 ‘ ’ 1								---																								Residual standard error: 0.8292 on 37 degrees of freedom
---																									Signif. codes: 0 ‘***’ 0.001 ‘**’ 0.01 ‘*’ 0.05 ‘.’ 0.1 ‘ ’ 1								Residual standard error: 0.8228 on 38 degrees of freedom								Residual standard error: 0.8349 on 38 degrees of freedom								Multiple R-squared: 0.08824, Adjusted R-squared: -0.01033
Signif. codes: 0 ‘***’ 0.001 ‘**’ 0.01 ‘*’ 0.05 ‘.’ 0.1 ‘ ’ 1									Residual standard error: 0.8345 on 35 degrees of freedom								Residual standard error: 0.847 on 37 degrees of freedom																Multiple R-squared: 0.07782, Adjusted R-squared: 0.005016								Multiple R-squared: 0.05053, Adjusted R-squared: -0.02442								F-statistic: 0.8952 on 4 and 37 DF, p-value: 0.4766
									Multiple R-squared: 0.1263, Adjusted R-squared: -0.02349								Multiple R-squared: 0.04853, Adjusted R-squared: -0.05433								Residual standard error: 0.8318 on 36 degrees of freedom								F-statistic: 1.069 on 3 and 38 DF, p-value: 0.3737								F-statistic: 0.6742 on 3 and 38 DF, p-value: 0.5732
Residual standard error: 0.815 on 35 degrees of freedom									F-statistic: 0.8432 on 6 and 35 DF, p-value: 0.5455								F-statistic: 0.4718 on 4 and 37 DF, p-value: 0.7561								Multiple R-squared: 0.1073, Adjusted R-squared: -0.01667																								> model1 = step(model)
Multiple R-squared: 0.1667, Adjusted R-squared: 0.02389																									F-statistic: 0.8655 on 5 and 36 DF, p-value: 0.5136								> model1 = step(model)								> model1 = step(model)								Start: AIC=-11.06
F-statistic: 1.167 on 6 and 35 DF, p-value: 0.3459									> model1 = step(model)								> model1 = step(model)																Start: AIC=-12.58								Start: AIC=-11.36								CML19 ~ bio5 + bio7 + bio18 + bio19
									Start: AIC=-8.85								Start: AIC=-9.27								> model1 = step(model)								CML19 ~ bio1 + bio12 + bio15								CML19 ~ alt + bio16 + bio17
> model1 = step(model)									CML19 ~ bio5 + bio6 + bio7 + bio15 + bio18 + bio19								CML19 ~ alt + bio11 + bio13 + bio14								Start: AIC=-9.95																								Df Sum of Sq RSS AIC
Start: AIC=-10.84																									CML19 ~ alt + bio2 + bio11 + bio16 + bio17								Df Sum of Sq RSS AIC								Df Sum of Sq RSS AIC								- bio19 1 0.01394 25.452 -13.037
CML19 ~ bio1 + bio2 + bio4 + bio8 + bio9 + bio12									Df Sum of Sq RSS AIC								Df Sum of Sq RSS AIC																- bio1 1 0.00032 25.729 -14.582								- alt 1 0.13666 26.627 -13.142								- bio18 1 0.02658 25.465 -13.016
									- bio18 1 0.31903 24.695 -10.3041								- bio11 1 0.12785 26.674 -11.0677								Df Sum of Sq RSS AIC								- bio12 1 0.27684 26.006 -14.133								- bio16 1 0.88938 27.379 -11.971								<none> 25.438 -11.060
Df Sum of Sq RSS AIC									- bio19 1 0.41685 24.793 -10.1380								- alt 1 0.23204 26.778 -10.9040								- bio17 1 0.00086 24.907 -11.9463								<none> 25.729 -12.583								- bio17 1 1.15390 27.644 -11.567								- bio7 1 1.25136 26.689 -11.043
- bio1 1 0.01223 23.260 -12.8188									- bio6 1 0.45811 24.835 -10.0682								- bio13 1 0.88954 27.435 -9.8851								- bio16 1 0.00370 24.910 -11.9416								- bio15 1 1.62907 27.358 -12.004								<none> 26.490 -11.358								- bio5 1 1.32570 26.764 -10.926
- bio4 1 0.06386 23.312 -12.7256									- bio5 1 0.51277 24.889 -9.9759								- bio14 1 0.90823 27.454 -9.8565								- alt 1 0.02223 24.928 -11.9103
- bio8 1 0.50532 23.753 -11.9377									- bio7 1 0.77337 25.150 -9.5384								<none> 26.546 -9.2695								- bio11 1 0.15076 25.057 -11.6943								Step: AIC=-14.58								Step: AIC=-13.14								Step: AIC=-13.04
- bio12 1 0.62550 23.873 -11.7258									- bio15 1 0.79913 25.176 -9.4954																<none> 24.906 -9.9478								CML19 ~ bio12 + bio15								CML19 ~ bio16 + bio17								CML19 ~ bio5 + bio7 + bio18
- bio9 1 0.78528 24.033 -11.4456									<none> 24.377 -8.8502								Step: AIC=-11.07								- bio2 1 1.51369 26.419 -9.4698
<none> 23.248 -10.8409																	CML19 ~ alt + bio13 + bio14																Df Sum of Sq RSS AIC								Df Sum of Sq RSS AIC								Df Sum of Sq RSS AIC
- bio2 1 2.27679 25.525 -8.9168									Step: AIC=-10.3																Step: AIC=-11.95								- bio12 1 0.55924 26.288 -15.679								- bio17 1 1.0772 27.704 -13.476								- bio18 1 0.01269 25.465 -15.016
									CML19 ~ bio5 + bio6 + bio7 + bio15 + bio19								Df Sum of Sq RSS AIC								CML19 ~ alt + bio2 + bio11 + bio16								<none> 25.729 -14.582								- bio16 1 1.2485 27.875 -13.217								<none> 25.452 -13.037
Step: AIC=-12.82																	- alt 1 0.12050 26.794 -12.878																- bio15 1 2.15989 27.889 -13.197								<none> 26.627 -13.142								- bio5 1 1.64880 27.101 -12.401
CML19 ~ bio2 + bio4 + bio8 + bio9 + bio12									Df Sum of Sq RSS AIC								- bio13 1 0.86705 27.541 -11.724								Df Sum of Sq RSS AIC																								- bio7 1 2.15230 27.604 -11.628
									- bio19 1 0.09901 24.794 -12.136								- bio14 1 0.89763 27.571 -11.678								- alt 1 0.02490 24.932 -13.904								Step: AIC=-15.68								Step: AIC=-13.48
Df Sum of Sq RSS AIC									- bio6 1 0.42330 25.119 -11.590								<none> 26.674 -11.068								- bio16 1 0.04126 24.948 -13.877								CML19 ~ bio15								CML19 ~ bio16								Step: AIC=-15.02
- bio4 1 0.05231 23.313 -14.724									- bio15 1 0.54538 25.241 -11.387																- bio11 1 0.32244 25.229 -13.406																								CML19 ~ bio5 + bio7
- bio8 1 0.60665 23.867 -13.737									- bio5 1 0.60234 25.298 -11.292								Step: AIC=-12.88								<none> 24.907 -11.946								Df Sum of Sq RSS AIC								Df Sum of Sq RSS AIC
- bio12 1 0.63263 23.893 -13.692									- bio7 1 0.86375 25.559 -10.860								CML19 ~ bio13 + bio14								- bio2 1 2.58893 27.496 -9.793								<none> 26.288 -15.679								- bio16 1 0.19596 27.900 -15.180								Df Sum of Sq RSS AIC
- bio9 1 0.91511 24.175 -13.198									<none> 24.695 -10.304																								- bio15 1 1.6116 27.900 -15.180								<none> 27.704 -13.476								<none> 25.465 -15.016
<none> 23.260 -12.819																	Df Sum of Sq RSS AIC								Step: AIC=-13.9								> summary(model1)																- bio7 1 2.1968 27.661 -13.541
- bio2 1 2.26709 25.527 -10.913									Step: AIC=-12.14								- bio14 1 0.80991 27.604 -13.628								CML19 ~ bio2 + bio11 + bio16																Step: AIC=-15.18								- bio5 1 2.3074 27.772 -13.373
									CML19 ~ bio5 + bio6 + bio7 + bio15								- bio13 1 1.10507 27.899 -13.181																Call:								CML19 ~ 1								> summary(model1)
Step: AIC=-14.72																	<none> 26.794 -12.878								Df Sum of Sq RSS AIC								lm(formula = CML19 ~ bio15, data = zmienne)
CML19 ~ bio2 + bio8 + bio9 + bio12									Df Sum of Sq RSS AIC																- bio16 1 0.02572 24.957 -15.861																> summary(model1)								Call:
									- bio15 1 0.51636 25.311 -13.270								Step: AIC=-13.63								- bio11 1 1.02472 25.956 -14.213								Residuals:																lm(formula = CML19 ~ bio5 + bio7, data = zmienne)
Df Sum of Sq RSS AIC									- bio6 1 0.53221 25.327 -13.244								CML19 ~ bio13								<none> 24.932 -13.904								Min 1Q Median 3Q Max								Call:
- bio12 1 0.69159 24.004 -15.497									- bio5 1 1.01755 25.812 -12.447																- bio2 1 2.58510 27.517 -11.761								-1.65228 -0.39649 -0.08787 0.56579 1.76772								lm(formula = CML19 ~ 1, data = zmienne)								Residuals:
- bio9 1 0.95253 24.265 -15.043									- bio7 1 1.20795 26.002 -12.138								Df Sum of Sq RSS AIC																																Min 1Q Median 3Q Max
<none> 23.313 -14.724									<none> 24.794 -12.136								- bio13 1 0.29575 27.900 -15.180								Step: AIC=-15.86								Coefficients:								Residuals:								-1.45495 -0.49996 0.01751 0.50621 2.01806
- bio8 1 1.44637 24.759 -14.196																	<none> 27.604 -13.628								CML19 ~ bio2 + bio11								Estimate Std. Error t value Pr(>|t|)								Min 1Q Median 3Q Max
- bio2 1 2.25974 25.572 -12.839									Step: AIC=-13.27																								(Intercept) 2.64184 0.74251 3.558 0.00098 ***								-1.55571 -0.39321 0.05429 0.59179 1.92429								Coefficients:
									CML19 ~ bio5 + bio6 + bio7								Step: AIC=-15.18								Df Sum of Sq RSS AIC								bio15 -0.03192 0.02038 -1.566 0.12524																Estimate Std. Error t value Pr(>|t|)
Step: AIC=-15.5																	CML19 ~ 1								<none> 24.957 -15.861								---								Coefficients:								(Intercept) 4.61575 2.04843 2.253 0.0299 *
CML19 ~ bio2 + bio8 + bio9									Df Sum of Sq RSS AIC																- bio11 1 1.3331 26.290 -15.676								Signif. codes: 0 ‘***’ 0.001 ‘**’ 0.01 ‘*’ 0.05 ‘.’ 0.1 ‘ ’ 1								Estimate Std. Error t value Pr(>|t|)								bio5 0.12427 0.06611 1.880 0.0676 .
									- bio6 1 0.15369 25.465 -15.016								> summary(model1)								- bio2 1 2.5678 27.525 -13.748																(Intercept) 1.4957 0.1273 11.75 1.05e-14 ***								bio7 -0.19728 0.10755 -1.834 0.0743 .
Df Sum of Sq RSS AIC									- bio5 1 0.64069 25.951 -14.220																> summary(model1)								Residual standard error: 0.8107 on 40 degrees of freedom								---								---
- bio9 1 0.5887 24.593 -16.479									- bio7 1 1.10336 26.414 -13.478								Call:																Multiple R-squared: 0.05776, Adjusted R-squared: 0.03421								Signif. codes: 0 ‘***’ 0.001 ‘**’ 0.01 ‘*’ 0.05 ‘.’ 0.1 ‘ ’ 1								Signif. codes: 0 ‘***’ 0.001 ‘**’ 0.01 ‘*’ 0.05 ‘.’ 0.1 ‘ ’ 1
- bio8 1 0.7833 24.788 -16.148									<none> 25.311 -13.270								lm(formula = CML19 ~ 1, data = zmienne)								Call:								F-statistic: 2.452 on 1 and 40 DF, p-value: 0.1252
<none> 24.004 -15.497																									lm(formula = CML19 ~ bio2 + bio11, data = zmienne)																Residual standard error: 0.8249 on 41 degrees of freedom								Residual standard error: 0.808 on 39 degrees of freedom
- bio2 1 2.0343 26.038 -14.080									Step: AIC=-15.02								Residuals:																																Multiple R-squared: 0.08729, Adjusted R-squared: 0.04048
									CML19 ~ bio5 + bio7								Min 1Q Median 3Q Max								Residuals:								>																F-statistic: 1.865 on 2 and 39 DF, p-value: 0.1685
Step: AIC=-16.48																	-1.55571 -0.39321 0.05429 0.59179 1.92429								Min 1Q Median 3Q Max																>
CML19 ~ bio2 + bio8									Df Sum of Sq RSS AIC																-1.50603 -0.45123 0.02051 0.55903 1.89397
									<none> 25.465 -15.016								Coefficients:																																>
Df Sum of Sq RSS AIC									- bio7 1 2.1968 27.661 -13.541								Estimate Std. Error t value Pr(>|t|)								Coefficients:
<none> 24.593 -16.479									- bio5 1 2.3074 27.772 -13.373								(Intercept) 1.4957 0.1273 11.75 1.05e-14 ***								Estimate Std. Error t value Pr(>|t|)
- bio8 1 1.6975 26.290 -15.676									> summary(model1)								---								(Intercept) 4.67956 1.51673 3.085 0.00373 **
- bio2 1 3.1540 27.747 -13.411																	Signif. codes: 0 ‘***’ 0.001 ‘**’ 0.01 ‘*’ 0.05 ‘.’ 0.1 ‘ ’ 1								bio2 -0.32361 0.16155 -2.003 0.05214 .
> summary(model1)									Call:																bio11 0.09411 0.06520 1.443 0.15692
									lm(formula = CML19 ~ bio5 + bio7, data = zmienne)								Residual standard error: 0.8249 on 41 degrees of freedom								---
Call:																									Signif. codes: 0 ‘***’ 0.001 ‘**’ 0.01 ‘*’ 0.05 ‘.’ 0.1 ‘ ’ 1
lm(formula = CML19 ~ bio2 + bio8, data = zmienne)									Residuals:
									Min 1Q Median 3Q Max								>								Residual standard error: 0.8 on 39 degrees of freedom
Residuals:									-1.45495 -0.49996 0.01751 0.50621 2.01806																Multiple R-squared: 0.1055, Adjusted R-squared: 0.05959
Min 1Q Median 3Q Max																									F-statistic: 2.299 on 2 and 39 DF, p-value: 0.1138
-1.5623 -0.4767 0.1148 0.4838 1.7729									Coefficients:
									Estimate Std. Error t value Pr(>|t|)
Coefficients:									(Intercept) 4.61575 2.04843 2.253 0.0299 *																>
Estimate Std. Error t value Pr(>|t|)									bio5 0.12427 0.06611 1.880 0.0676 .
(Intercept) 4.06797 1.32527 3.070 0.00389 **									bio7 -0.19728 0.10755 -1.834 0.0743 .
bio2 -0.39971 0.17873 -2.236 0.03112 *									---
bio8 0.06473 0.03945 1.641 0.10890									Signif. codes: 0 ‘***’ 0.001 ‘**’ 0.01 ‘*’ 0.05 ‘.’ 0.1 ‘ ’ 1
---
Signif. codes: 0 ‘***’ 0.001 ‘**’ 0.01 ‘*’ 0.05 ‘.’ 0.1 ‘ ’ 1									Residual standard error: 0.808 on 39 degrees of freedom
									Multiple R-squared: 0.08729, Adjusted R-squared: 0.04048
Residual standard error: 0.7941 on 39 degrees of freedom									F-statistic: 1.865 on 2 and 39 DF, p-value: 0.1685
Multiple R-squared: 0.1185, Adjusted R-squared: 0.07333
F-statistic: 2.622 on 2 and 39 DF, p-value: 0.08542
									>
>
Summarising:
bio2 -0.39971 0.17873 -2.236 0.03112 *							Multiple R-squared: 0.1185, Adjusted R-squared: 0.07333									F-statistic: 2.622 on 2 and 39 DF, p-value: 0.08542
bio2 -0.32361 0.16155 -2.003 0.05214 .							Multiple R-squared: 0.1055, Adjusted R-squared: 0.05959									F-statistic: 2.299 on 2 and 39 DF, p-value: 0.1138
bio2 -0.35751 0.16702 -2.141 0.03862 *							Multiple R-squared: 0.1157, Adjusted R-squared: 0.07037									F-statistic: 2.552 on 2 and 39 DF, p-value: 0.0909
bio2 -0.35751 0.16702 -2.141 0.03862 *							Multiple R-squared: 0.1157, Adjusted R-squared: 0.07037									F-statistic: 2.552 on 2 and 39 DF, p-value: 0.0909
bio5 0.12427 0.06611 1.880 0.0676 .							Multiple R-squared: 0.08729, Adjusted R-squared: 0.04048									F-statistic: 1.865 on 2 and 39 DF, p-value: 0.1685
bio5 0.12427 0.06611 1.880 0.0676 .							Multiple R-squared: 0.08729, Adjusted R-squared: 0.04048									F-statistic: 1.865 on 2 and 39 DF, p-value: 0.1685
bio7 -0.19728 0.10755 -1.834 0.0743 .							Multiple R-squared: 0.08729, Adjusted R-squared: 0.04048									F-statistic: 1.865 on 2 and 39 DF, p-value: 0.1685
bio7 -0.19728 0.10755 -1.834 0.0743 .							Multiple R-squared: 0.08729, Adjusted R-squared: 0.04048									F-statistic: 1.865 on 2 and 39 DF, p-value: 0.1685
bio8 0.06473 0.03945 1.641 0.10890							Multiple R-squared: 0.1185, Adjusted R-squared: 0.07333									F-statistic: 2.622 on 2 and 39 DF, p-value: 0.08542
bio9 0.10848 0.06416 1.691 0.0987 .							Multiple R-squared: 0.06669, Adjusted R-squared: 0.04336									F-statistic: 2.858 on 1 and 40 DF, p-value: 0.09868
bio9 0.10848 0.06416 1.691 0.0987 .							Multiple R-squared: 0.06669, Adjusted R-squared: 0.04336									F-statistic: 2.858 on 1 and 40 DF, p-value: 0.09868
bio10 0.07032 0.04395 1.600 0.11772							Multiple R-squared: 0.1157, Adjusted R-squared: 0.07037									F-statistic: 2.552 on 2 and 39 DF, p-value: 0.0909
bio10 0.07032 0.04395 1.600 0.11772							Multiple R-squared: 0.1157, Adjusted R-squared: 0.07037									F-statistic: 2.552 on 2 and 39 DF, p-value: 0.0909
bio11 0.09411 0.06520 1.443 0.15692							Multiple R-squared: 0.1055, Adjusted R-squared: 0.05959									F-statistic: 2.299 on 2 and 39 DF, p-value: 0.1138
bio15 -0.03192 0.02038 -1.566 0.12524							Multiple R-squared: 0.05776, Adjusted R-squared: 0.03421									F-statistic: 2.452 on 1 and 40 DF, p-value: 0.1252
bio15 -0.03192 0.02038 -1.566 0.12524							Multiple R-squared: 0.05776, Adjusted R-squared: 0.03421									F-statistic: 2.452 on 1 and 40 DF, p-value: 0.1252
bio15 -0.03192 0.02038 -1.566 0.12524							Multiple R-squared: 0.05776, Adjusted R-squared: 0.03421									F-statistic: 2.452 on 1 and 40 DF, p-value: 0.1252
The most important is bio2.
Model set 3 (the most important variables from Model set 1 and Model set 2)
Since none of the variables taken into account in the Model set 1 turned out to be significant, it can be assumed that bio2 is the most important.
Below we check the significance level of this single variable.
> summary(model <- lm(CML19~bio2, data=zmienne))
Call:
lm(formula = CML19 ~ bio2, data = zmienne)
Residuals:
Min 1Q Median 3Q Max
-1.61202 -0.49348 0.08298 0.50652 1.78798
Coefficients:
Estimate Std. Error t value Pr(>|t|)
(Intercept) 3.5403 1.3126 2.697 0.0102 *
bio2 -0.2385 0.1524 -1.565 0.1255
---
Signif. codes: 0 ‘***’ 0.001 ‘**’ 0.01 ‘*’ 0.05 ‘.’ 0.1 ‘ ’ 1
Residual standard error: 0.8107 on 40 degrees of freedom
Multiple R-squared: 0.05769, Adjusted R-squared: 0.03413
F-statistic: 2.449 on 1 and 40 DF, p-value: 0.1255

## Sheet: Figure S1
Changes in global DNA methylation under climatic stress in two related grasses suggest a possible epigenetic role in the ecological success of polyploids
Przemysław P. Tomczyk* (a, b), Marcin Kiedrzyński (a), Ewa Forma (c), Katarzyna M. Zielińska (a), Edyta Kiedrzyńska (d, e)
a - Department of Biogeography, Paleoecology and Nature Conservation, Faculty of Biology and Environmental Protection, University of Lodz, Banacha 1/3, 90-237 Lodz, Poland
b - The National Institute of Horticultural Research, Konstytucji 3 Maja 1/3, 96-100 Skierniewice, Poland
c - Department of Cytobiochemistry, Faculty of Biology and Environmental Protection, University of Lodz, Pomorska St. 141/143, 90-236 Lodz, Poland
d - European Regional Centre for Ecohydrology of the Polish Academy of Sciences, Tylna 3, 90-364 Lodz, Poland
e - UNESCO Chair on Ecohydrology and Applied Ecology, Faculty of Biology and Environmental Protection, University of Lodz, Banacha 12/16, 90-237 Lodz, Poland
Figure S1. PCA ordination of weather conditions for seven days and 24 hours before sampling of F. amethystina and F. tatrae in the common garden experiment. Sampling points represent stress and control condition during June-July period in 2018 and 2019. Circle size corresponds to the mean values of DNA methylation level for all specimens in each sampling date.
The ordination of sampling points revealed different patterns when weather conditions were recorded seven days and 24 hours before sampling (figure S1). When the weather was recorded seven days before sampling, clear differences were observed between stress and control weather conditions in both years; however, these findings did not explain absolute DNA methylation values. In contrast, a closer …
The differences in weather conditions between seasons are also worth noting. In 2019, the weather turned slightly sunnier and drier 24 hours before sampling, reflected as greater insolation and humidity deficiency, compared to seven days before; however, in 2018, the conditions were wetter and less sunny 24 hours before sampling as well as seven days before, reflected in humidity, humidity defici…
